# Supplementary material for: Interannual variation in spring weather conditions as a driver of spring wildflower coverage: a 15-year perspective from an old-growth temperate forest
Source: AoB Plants. 2023 Nov 14;15(6):plad078. doi: 10.1093/aobpla/plad078 (PMC10727473; doi:10.1093/aobpla/plad078)
Supplement: plad078_suppl_Supplementary_Data [file plad078_suppl_supplementary_data.xlsx]

## Sheet: R Code
#R Version 4.2.2
setwd()
library(nlme)
library(lme4)
library("multcomp")
library(car)
library(ggplot2)
library(Hmisc)
library(dplyr)
#######################################################################################
# Pearsons Correlation Coefficient for Prior Year
#######################################################################################
#entire community
community_trans <- read.csv(file = "transformations.csv", header = TRUE)
#This is for the community by year
community_year <- cor.test(community_trans$change_transformed, community_trans$Year, method = "pearson")
community_year
#This is for the community by temperature
community_temp <- cor.test(community_trans$change_transformed, community_trans$Temp, method = "pearson")
community_temp
#This is for the community by precipitation
community_precip <- cor.test(community_trans$change_transformed, community_trans$Precip, method = "pearson")
community_precip
############## now subsetting by species ################
community_trans$Species <- as.factor(community_trans$Species)
leek_trans <- subset(community_trans, Species == "leek")
squirrelcorn_trans <- subset(community_trans, Species == "squirrel_corn")
springbeauty_trans <- subset(community_trans, Species == "spring_beauty")
troutlily_trans <- subset(community_trans, Species == "trout_lily")
cltw_trans <- subset(community_trans, Species == "cutleaf_toothwort")
#############################################
#This is for leek by year
leek_year <- cor.test(leek_trans$change_transformed, leek_trans$Year, method = "pearson")
leek_year
#This is for leek by temperature
leek_temp <- cor.test(leek_trans$change_transformed, leek_trans$Temp, method = "pearson")
leek_temp
#This is for leek by precipitation
leek_precip <- cor.test(leek_trans$change_transformed, leek_trans$Precip, method = "pearson")
leek_precip
#############################################
#This is for squirrelcorn by year
squirrelcorn_year <- cor.test(squirrelcorn_trans$change_transformed, squirrelcorn_trans$Year, method = "pearson")
squirrelcorn_year
#This is for squirrelcorn by temperature
squirrelcorn_temp <- cor.test(squirrelcorn_trans$change_transformed, squirrelcorn_trans$Temp, method = "pearson")
squirrelcorn_temp
#This is for squirrelcorn by precipitation
squirrelcorn_precip <- cor.test(squirrelcorn_trans$change_transformed, squirrelcorn_trans$Precip, method = "pearson")
squirrelcorn_precip
#############################################
#This is for springbeauty by year
springbeauty_year <- cor.test(springbeauty_trans$change_transformed, springbeauty_trans$Year, method = "pearson")
springbeauty_year
#This is for springbeauty by temperature
springbeauty_temp <- cor.test(springbeauty_trans$change_transformed, springbeauty_trans$Temp, method = "pearson")
springbeauty_temp
#This is for springbeauty by precipitation
springbeauty_precip <- cor.test(springbeauty_trans$change_transformed, springbeauty_trans$Precip, method = "pearson")
springbeauty_precip
#############################################
#This is for the troutlily by year
troutlily_year <- cor.test(troutlily_trans$change_transformed, troutlily_trans$Year, method = "pearson")
troutlily_year
#This is for the troutlily by temperature
troutlily_temp <- cor.test(troutlily_trans$change_transformed, troutlily_trans$Temp, method = "pearson")
troutlily_temp
#This is for the troutlily by precipitation
troutlily_precip <- cor.test(troutlily_trans$change_transformed, troutlily_trans$Precip, method = "pearson")
troutlily_precip
#############################################
#This is for cutleaf toothwort (cltw) by year
cltw_year <- cor.test(cltw_trans$change_transformed, cltw_trans$Year, method = "pearson")
cltw_year
#This is for cltw by temperature
cltw_temp <- cor.test(cltw_trans$change_transformed, cltw_trans$Temp, method = "pearson")
cltw_temp
#This is for cltw by precipitation
cltw_precip <- cor.test(cltw_trans$change_transformed, cltw_trans$Precip, method = "pearson")
cltw_precip
#############################################
###################################################################
# Pearsons Correlation Coefficient for Same Year
###################################################################
#entire community
community_trans_same <- read.csv(file = "same_transform.csv", header = TRUE)
#This is for the community by year
community_year_same <- cor.test(community_trans_same$cover_transformed, community_trans_same$Year, method = "pearson")
community_year_same
#This is for the community by temperature
community_temp_same <- cor.test(community_trans_same$cover_transformed, community_trans_same$Temp, method = "pearson")
community_temp_same
#This is for the community by precipitation
community_precip_same <- cor.test(community_trans_same$cover_transformed, community_trans_same$Precip, method = "pearson")
community_precip_same
############## now subsetting by species ################
community_trans_same$Species <- as.factor(community_trans_same$Species)
leek_trans_same <- subset(community_trans_same, Species == "leek")
squirrelcorn_trans_same <- subset(community_trans_same, Species == "squirrel_corn")
springbeauty_trans_same <- subset(community_trans_same, Species == "spring_beauty")
troutlily_trans_same <- subset(community_trans_same, Species == "trout_lily")
cltw_trans_same <- subset(community_trans_same, Species == "cutleaf_toothwort")
#############################################
#This is for leek by year
leek_year_same <- cor.test(leek_trans_same$cover_transformed, leek_trans_same$Year, method = "pearson")
leek_year_same
#This is for leek by temperature
leek_temp_same <- cor.test(leek_trans_same$cover_transformed, leek_trans_same$Temp, method = "pearson")
leek_temp_same
#This is for leek by precipitation
leek_precip_same <- cor.test(leek_trans_same$cover_transformed, leek_trans_same$Precip, method = "pearson")
leek_precip_same
#############################################
#This is for squirrelcorn by year
squirrelcorn_year_same <- cor.test(squirrelcorn_trans_same$cover_transformed, squirrelcorn_trans_same$Year, method = "pearson")
squirrelcorn_year_same
#This is for squirrelcorn by temperature
squirrelcorn_temp_same <- cor.test(squirrelcorn_trans_same$cover_transformed, squirrelcorn_trans_same$Temp, method = "pearson")
squirrelcorn_temp_same
#This is for squirrelcorn by precipitation
squirrelcorn_precip_same <- cor.test(squirrelcorn_trans_same$cover_transformed, squirrelcorn_trans_same$Precip, method = "pearson")
squirrelcorn_precip_same
#############################################
#This is for springbeauty by year
springbeauty_year_same <- cor.test(springbeauty_trans_same$cover_transformed, springbeauty_trans_same$Year, method = "pearson")
springbeauty_year_same
#This is for springbeauty by temperature
springbeauty_temp_same <- cor.test(springbeauty_trans_same$cover_transformed, springbeauty_trans_same$Temp, method = "pearson")
springbeauty_temp_same
#This is for springbeauty by precipitation
springbeauty_precip_same <- cor.test(springbeauty_trans_same$cover_transformed, springbeauty_trans_same$Precip, method = "pearson")
springbeauty_precip_same
#############################################
#This is for troutlily by year
troutlily_year_same <- cor.test(troutlily_trans_same$cover_transformed, troutlily_trans_same$Year, method = "pearson")
troutlily_year_same
#This is for troutlily by temperature
troutlily_temp_same <- cor.test(troutlily_trans_same$cover_transformed, troutlily_trans_same$Temp, method = "pearson")
troutlily_temp_same
#This is for troutlily by precipitation
troutlily_precip_same <- cor.test(troutlily_trans_same$cover_transformed, troutlily_trans_same$Precip, method = "pearson")
troutlily_precip_same
#############################################
#This is for cltw by year
cltw_year_same <- cor.test(cltw_trans_same$cover_transformed, cltw_trans_same$Year, method = "pearson")
cltw_year_same
#This is for cltw by temperature
cltw_temp_same <- cor.test(cltw_trans_same$cover_transformed, cltw_trans_same$Temp, method = "pearson")
cltw_temp_same
#This is for cltw by precipitation
cltw_precip_same <- cor.test(cltw_trans_same$cover_transformed, cltw_trans_same$Precip, method = "pearson")
cltw_precip_same
#############################################
#######################################################################################
# Do number of days between surveys influence observed cover?
#######################################################################################
days <- cor.test(community_trans$days, community_trans$change_transformed, method = "pearson")
days
# pearson's correlation is not significantly different: p=0.6474, r = -0.01666299

## Sheet: Prior Year Data
Date	Year	Increment	Days Between	Plot	Species	change_untransformed	Temp	Precip	change_transformed
2023-04-17	2009	908	365	2B	leek	-7	8.83961	2.86774	-0.264575
2023-04-17	2009	908	365	3A	trout_lily	-1.5	8.83961	2.86774	-0.122474
2023-04-17	2009	908	365	1B	cutleaf_toothwort	-1.25	8.83961	2.86774	-0.111803
2023-04-17	2009	908	365	3A	spring_beauty	-1	8.83961	2.86774	-0.1
2023-04-17	2009	908	365	2A	spring_beauty	-0.25	8.83961	2.86774	-0.05
2023-04-17	2009	908	365	1B	leek	-0.25	8.83961	2.86774	-0.05
2023-04-17	2009	908	365	1B	spring_beauty	-0.25	8.83961	2.86774	-0.05
2023-04-17	2009	908	365	1A	trillium	0	8.83961	2.86774	0
2023-04-17	2009	908	365	1A	sugar_maple	0	8.83961	2.86774	0
2023-04-17	2009	908	365	1A	beech	0	8.83961	2.86774	0
2023-04-17	2009	908	365	2A	cutleaf_toothwort	0	8.83961	2.86774	0
2023-04-17	2009	908	365	2A	mayapple	0	8.83961	2.86774	0
2023-04-17	2009	908	365	2A	trillium	0	8.83961	2.86774	0
2023-04-17	2009	908	365	2A	sugar_maple	0	8.83961	2.86774	0
2023-04-17	2009	908	365	2A	beech	0	8.83961	2.86774	0
2023-04-17	2009	908	365	3A	mayapple	0	8.83961	2.86774	0
2023-04-17	2009	908	365	3A	trillium	0	8.83961	2.86774	0
2023-04-17	2009	908	365	3A	sugar_maple	0	8.83961	2.86774	0
2023-04-17	2009	908	365	3A	beech	0	8.83961	2.86774	0
2023-04-17	2009	908	365	1B	mayapple	0	8.83961	2.86774	0
2023-04-17	2009	908	365	1B	trillium	0	8.83961	2.86774	0
2023-04-17	2009	908	365	1B	trout_lily	0	8.83961	2.86774	0
2023-04-17	2009	908	365	1B	sugar_maple	0	8.83961	2.86774	0
2023-04-17	2009	908	365	1B	beech	0	8.83961	2.86774	0
2023-04-17	2009	908	365	2B	cutleaf_toothwort	0	8.83961	2.86774	0
2023-04-17	2009	908	365	2B	mayapple	0	8.83961	2.86774	0
2023-04-17	2009	908	365	2B	trillium	0	8.83961	2.86774	0
2023-04-17	2009	908	365	2B	sugar_maple	0	8.83961	2.86774	0
2023-04-17	2009	908	365	2B	beech	0	8.83961	2.86774	0
2023-04-17	2009	908	365	3B	trout_lily	0	8.83961	2.86774	0
2023-04-17	2009	908	365	3B	sugar_maple	0	8.83961	2.86774	0
2023-04-17	2009	908	365	3B	beech	0	8.83961	2.86774	0
2023-04-17	2009	908	365	1A	cutleaf_toothwort	0.25	8.83961	2.86774	0.05
2023-04-17	2009	908	365	3A	cutleaf_toothwort	0.25	8.83961	2.86774	0.05
2023-04-17	2009	908	365	1A	spring_beauty	0.5	8.83961	2.86774	0.0707107
2023-04-17	2009	908	365	1A	mayapple	0.5	8.83961	2.86774	0.0707107
2023-04-17	2009	908	365	2B	spring_beauty	0.5	8.83961	2.86774	0.0707107
2023-04-17	2009	908	365	3B	cutleaf_toothwort	0.5	8.83961	2.86774	0.0707107
2023-04-17	2009	908	365	1A	trout_lily	0.75	8.83961	2.86774	0.0866025
2023-04-17	2009	908	365	2B	squirrel_corn	0.75	8.83961	2.86774	0.0866025
2023-04-17	2009	908	365	3B	mayapple	0.75	8.83961	2.86774	0.0866025
2023-04-17	2009	908	365	3B	spring_beauty	1	8.83961	2.86774	0.1
2023-04-17	2009	908	365	2A	trout_lily	1.25	8.83961	2.86774	0.111803
2023-04-17	2009	908	365	1A	squirrel_corn	1.75	8.83961	2.86774	0.132288
2023-04-17	2009	908	365	2A	leek	1.75	8.83961	2.86774	0.132288
2023-04-17	2009	908	365	3A	squirrel_corn	2.5	8.83961	2.86774	0.158114
2023-04-17	2009	908	365	3B	trillium	3.25	8.83961	2.86774	0.180278
2023-04-17	2009	908	365	3B	squirrel_corn	3.5	8.83961	2.86774	0.187083
2023-04-17	2009	908	365	3A	leek	3.75	8.83961	2.86774	0.193649
2023-04-17	2009	908	365	2B	trout_lily	4	8.83961	2.86774	0.2
2023-04-17	2009	908	365	2A	squirrel_corn	6.5	8.83961	2.86774	0.254951
2023-04-17	2009	908	365	1B	squirrel_corn	6.5	8.83961	2.86774	0.254951
2023-04-17	2009	908	365	3B	leek	13.25	8.83961	2.86774	0.364005
2023-04-17	2009	908	365	1A	leek	20.75	8.83961	2.86774	0.455522
2023-04-14	2010	1009	362	3B	squirrel_corn	-1.5	9.04794	2.31468	-0.122474
2023-04-14	2010	1009	362	3B	trillium	-1.5	9.04794	2.31468	-0.122474
2023-04-14	2010	1009	362	1A	trout_lily	-1.25	9.04794	2.31468	-0.111803
2023-04-14	2010	1009	362	2A	trout_lily	-1.25	9.04794	2.31468	-0.111803
2023-04-14	2010	1009	362	2B	spring_beauty	-1.25	9.04794	2.31468	-0.111803
2023-04-14	2010	1009	362	3A	cutleaf_toothwort	-0.75	9.04794	2.31468	-0.0866025
2023-04-14	2010	1009	362	3A	trout_lily	-0.5	9.04794	2.31468	-0.0707107
2023-04-14	2010	1009	362	1A	spring_beauty	0	9.04794	2.31468	0
2023-04-14	2010	1009	362	1A	trillium	0	9.04794	2.31468	0
2023-04-14	2010	1009	362	1A	beech	0	9.04794	2.31468	0
2023-04-14	2010	1009	362	2A	spring_beauty	0	9.04794	2.31468	0
2023-04-14	2010	1009	362	2A	cutleaf_toothwort	0	9.04794	2.31468	0
2023-04-14	2010	1009	362	2A	mayapple	0	9.04794	2.31468	0
2023-04-14	2010	1009	362	2A	trillium	0	9.04794	2.31468	0
2023-04-14	2010	1009	362	2A	beech	0	9.04794	2.31468	0
2023-04-14	2010	1009	362	3A	mayapple	0	9.04794	2.31468	0
2023-04-14	2010	1009	362	3A	trillium	0	9.04794	2.31468	0
2023-04-14	2010	1009	362	3A	sugar_maple	0	9.04794	2.31468	0
2023-04-14	2010	1009	362	3A	beech	0	9.04794	2.31468	0
2023-04-14	2010	1009	362	1B	cutleaf_toothwort	0	9.04794	2.31468	0
2023-04-14	2010	1009	362	1B	mayapple	0	9.04794	2.31468	0
2023-04-14	2010	1009	362	1B	trillium	0	9.04794	2.31468	0
2023-04-14	2010	1009	362	1B	beech	0	9.04794	2.31468	0
2023-04-14	2010	1009	362	2B	cutleaf_toothwort	0	9.04794	2.31468	0
2023-04-14	2010	1009	362	2B	mayapple	0	9.04794	2.31468	0
2023-04-14	2010	1009	362	2B	trillium	0	9.04794	2.31468	0
2023-04-14	2010	1009	362	3B	spring_beauty	0	9.04794	2.31468	0
2023-04-14	2010	1009	362	3B	trout_lily	0	9.04794	2.31468	0
2023-04-14	2010	1009	362	3B	sugar_maple	0	9.04794	2.31468	0
2023-04-14	2010	1009	362	3B	beech	0	9.04794	2.31468	0
2023-04-14	2010	1009	362	3A	spring_beauty	0.5	9.04794	2.31468	0.0707107
2023-04-14	2010	1009	362	1B	spring_beauty	0.5	9.04794	2.31468	0.0707107
2023-04-14	2010	1009	362	2B	beech	0.5	9.04794	2.31468	0.0707107
2023-04-14	2010	1009	362	2A	squirrel_corn	1	9.04794	2.31468	0.1
2023-04-14	2010	1009	362	1B	trout_lily	1	9.04794	2.31468	0.1
2023-04-14	2010	1009	362	2B	squirrel_corn	1.75	9.04794	2.31468	0.132288
2023-04-14	2010	1009	362	1A	squirrel_corn	2	9.04794	2.31468	0.141421
2023-04-14	2010	1009	362	1A	mayapple	2	9.04794	2.31468	0.141421
2023-04-14	2010	1009	362	2A	sugar_maple	2.5	9.04794	2.31468	0.158114
2023-04-14	2010	1009	362	1B	sugar_maple	2.5	9.04794	2.31468	0.158114
2023-04-14	2010	1009	362	1A	sugar_maple	3	9.04794	2.31468	0.173205
2023-04-14	2010	1009	362	3A	squirrel_corn	3.25	9.04794	2.31468	0.180278
2023-04-14	2010	1009	362	3B	cutleaf_toothwort	3.5	9.04794	2.31468	0.187083
2023-04-14	2010	1009	362	3B	leek	3.75	9.04794	2.31468	0.193649
2023-04-14	2010	1009	362	2B	trout_lily	4.5	9.04794	2.31468	0.212132
2023-04-14	2010	1009	362	1A	cutleaf_toothwort	4.75	9.04794	2.31468	0.217945
2023-04-14	2010	1009	362	1A	leek	5	9.04794	2.31468	0.223607
2023-04-14	2010	1009	362	2B	sugar_maple	5	9.04794	2.31468	0.223607
2023-04-14	2010	1009	362	3B	mayapple	5.5	9.04794	2.31468	0.234521
2023-04-14	2010	1009	362	1B	leek	10	9.04794	2.31468	0.316228
2023-04-14	2010	1009	362	2B	leek	10	9.04794	2.31468	0.316228
2023-04-14	2010	1009	362	1B	squirrel_corn	14.25	9.04794	2.31468	0.377492
2023-04-14	2010	1009	362	2A	leek	14.5	9.04794	2.31468	0.380789
2023-04-14	2010	1009	362	3A	leek	16.25	9.04794	2.31468	0.403113
2023-04-21	2011	1110	372	1A	leek	-22.5	10.5264	1.93777	-0.474342
2023-04-21	2011	1110	372	1B	leek	-16.25	10.5264	1.93777	-0.403113
2023-04-21	2011	1110	372	2A	leek	-15.5	10.5264	1.93777	-0.3937
2023-04-21	2011	1110	372	3A	leek	-7.5	10.5264	1.93777	-0.273861
2023-04-21	2011	1110	372	3B	leek	-7.5	10.5264	1.93777	-0.273861
2023-04-21	2011	1110	372	1B	squirrel_corn	-6.75	10.5264	1.93777	-0.259808
2023-04-21	2011	1110	372	2B	trout_lily	-6.25	10.5264	1.93777	-0.25
2023-04-21	2011	1110	372	2A	squirrel_corn	-6	10.5264	1.93777	-0.244949
2023-04-21	2011	1110	372	2B	sugar_maple	-5	10.5264	1.93777	-0.223607
2023-04-21	2011	1110	372	1A	cutleaf_toothwort	-4.25	10.5264	1.93777	-0.206155
2023-04-21	2011	1110	372	3B	cutleaf_toothwort	-4	10.5264	1.93777	-0.2
2023-04-21	2011	1110	372	3B	mayapple	-4	10.5264	1.93777	-0.2
2023-04-21	2011	1110	372	1A	sugar_maple	-3	10.5264	1.93777	-0.173205
2023-04-21	2011	1110	372	2A	sugar_maple	-2.5	10.5264	1.93777	-0.158114
2023-04-21	2011	1110	372	1B	sugar_maple	-2.5	10.5264	1.93777	-0.158114
2023-04-21	2011	1110	372	1A	mayapple	-1.75	10.5264	1.93777	-0.132288
2023-04-21	2011	1110	372	2B	leek	-1.75	10.5264	1.93777	-0.132288
2023-04-21	2011	1110	372	1A	squirrel_corn	-1.25	10.5264	1.93777	-0.111803
2023-04-21	2011	1110	372	2B	squirrel_corn	-0.75	10.5264	1.93777	-0.0866025
2023-04-21	2011	1110	372	1B	trout_lily	-0.5	10.5264	1.93777	-0.0707107
2023-04-21	2011	1110	372	2B	beech	-0.5	10.5264	1.93777	-0.0707107
2023-04-21	2011	1110	372	3B	spring_beauty	-0.5	10.5264	1.93777	-0.0707107
2023-04-21	2011	1110	372	3B	trillium	-0.25	10.5264	1.93777	-0.05
2023-04-21	2011	1110	372	1A	spring_beauty	0	10.5264	1.93777	0
2023-04-21	2011	1110	372	1A	trillium	0	10.5264	1.93777	0
2023-04-21	2011	1110	372	1A	beech	0	10.5264	1.93777	0
2023-04-21	2011	1110	372	2A	cutleaf_toothwort	0	10.5264	1.93777	0
2023-04-21	2011	1110	372	2A	mayapple	0	10.5264	1.93777	0
2023-04-21	2011	1110	372	2A	trillium	0	10.5264	1.93777	0
2023-04-21	2011	1110	372	2A	beech	0	10.5264	1.93777	0
2023-04-21	2011	1110	372	3A	spring_beauty	0	10.5264	1.93777	0
2023-04-21	2011	1110	372	3A	mayapple	0	10.5264	1.93777	0
2023-04-21	2011	1110	372	3A	trillium	0	10.5264	1.93777	0
2023-04-21	2011	1110	372	3A	sugar_maple	0	10.5264	1.93777	0
2023-04-21	2011	1110	372	3A	beech	0	10.5264	1.93777	0
2023-04-21	2011	1110	372	1B	spring_beauty	0	10.5264	1.93777	0
2023-04-21	2011	1110	372	1B	mayapple	0	10.5264	1.93777	0
2023-04-21	2011	1110	372	1B	trillium	0	10.5264	1.93777	0
2023-04-21	2011	1110	372	1B	beech	0	10.5264	1.93777	0
2023-04-21	2011	1110	372	2B	spring_beauty	0	10.5264	1.93777	0
2023-04-21	2011	1110	372	2B	cutleaf_toothwort	0	10.5264	1.93777	0
2023-04-21	2011	1110	372	2B	mayapple	0	10.5264	1.93777	0
2023-04-21	2011	1110	372	2B	trillium	0	10.5264	1.93777	0
2023-04-21	2011	1110	372	3B	trout_lily	0	10.5264	1.93777	0
2023-04-21	2011	1110	372	3B	sugar_maple	0	10.5264	1.93777	0
2023-04-21	2011	1110	372	3B	beech	0	10.5264	1.93777	0
2023-04-21	2011	1110	372	2A	spring_beauty	0.25	10.5264	1.93777	0.05
2023-04-21	2011	1110	372	1B	cutleaf_toothwort	0.5	10.5264	1.93777	0.0707107
2023-04-21	2011	1110	372	2A	trout_lily	1	10.5264	1.93777	0.1
2023-04-21	2011	1110	372	1A	trout_lily	1.5	10.5264	1.93777	0.122474
2023-04-21	2011	1110	372	3A	squirrel_corn	1.5	10.5264	1.93777	0.122474
2023-04-21	2011	1110	372	3A	cutleaf_toothwort	2	10.5264	1.93777	0.141421
2023-04-21	2011	1110	372	3B	squirrel_corn	2	10.5264	1.93777	0.141421
2023-04-21	2011	1110	372	3A	trout_lily	3.25	10.5264	1.93777	0.180278
2023-04-13	2012	1211	358	3B	squirrel_corn	-2.25	8.1922	4.80142	-0.15
2023-04-13	2012	1211	358	3A	cutleaf_toothwort	-1.75	8.1922	4.80142	-0.132288
2023-04-13	2012	1211	358	1A	cutleaf_toothwort	-0.75	8.1922	4.80142	-0.0866025
2023-04-13	2012	1211	358	3A	squirrel_corn	-0.5	8.1922	4.80142	-0.0707107
2023-04-13	2012	1211	358	1B	spring_beauty	-0.5	8.1922	4.80142	-0.0707107
2023-04-13	2012	1211	358	1A	trout_lily	-0.25	8.1922	4.80142	-0.05
2023-04-13	2012	1211	358	1A	trillium	0	8.1922	4.80142	0
2023-04-13	2012	1211	358	1A	sugar_maple	0	8.1922	4.80142	0
2023-04-13	2012	1211	358	1A	beech	0	8.1922	4.80142	0
2023-04-13	2012	1211	358	2A	cutleaf_toothwort	0	8.1922	4.80142	0
2023-04-13	2012	1211	358	2A	mayapple	0	8.1922	4.80142	0
2023-04-13	2012	1211	358	2A	trillium	0	8.1922	4.80142	0
2023-04-13	2012	1211	358	2A	sugar_maple	0	8.1922	4.80142	0
2023-04-13	2012	1211	358	2A	beech	0	8.1922	4.80142	0
2023-04-13	2012	1211	358	3A	mayapple	0	8.1922	4.80142	0
2023-04-13	2012	1211	358	3A	trillium	0	8.1922	4.80142	0
2023-04-13	2012	1211	358	3A	trout_lily	0	8.1922	4.80142	0
2023-04-13	2012	1211	358	3A	sugar_maple	0	8.1922	4.80142	0
2023-04-13	2012	1211	358	3A	beech	0	8.1922	4.80142	0
2023-04-13	2012	1211	358	1B	mayapple	0	8.1922	4.80142	0
2023-04-13	2012	1211	358	1B	trillium	0	8.1922	4.80142	0
2023-04-13	2012	1211	358	1B	sugar_maple	0	8.1922	4.80142	0
2023-04-13	2012	1211	358	1B	beech	0	8.1922	4.80142	0
2023-04-13	2012	1211	358	2B	cutleaf_toothwort	0	8.1922	4.80142	0
2023-04-13	2012	1211	358	2B	mayapple	0	8.1922	4.80142	0
2023-04-13	2012	1211	358	2B	trillium	0	8.1922	4.80142	0
2023-04-13	2012	1211	358	2B	beech	0	8.1922	4.80142	0
2023-04-13	2012	1211	358	3B	trout_lily	0	8.1922	4.80142	0
2023-04-13	2012	1211	358	3B	sugar_maple	0	8.1922	4.80142	0
2023-04-13	2012	1211	358	3B	beech	0	8.1922	4.80142	0
2023-04-13	2012	1211	358	2A	spring_beauty	0.25	8.1922	4.80142	0.05
2023-04-13	2012	1211	358	3A	spring_beauty	0.75	8.1922	4.80142	0.0866025
2023-04-13	2012	1211	358	1B	cutleaf_toothwort	0.75	8.1922	4.80142	0.0866025
2023-04-13	2012	1211	358	1B	trout_lily	0.75	8.1922	4.80142	0.0866025
2023-04-13	2012	1211	358	2B	spring_beauty	1	8.1922	4.80142	0.1
2023-04-13	2012	1211	358	3B	spring_beauty	1	8.1922	4.80142	0.1
2023-04-13	2012	1211	358	1A	spring_beauty	1.25	8.1922	4.80142	0.111803
2023-04-13	2012	1211	358	2A	trout_lily	1.5	8.1922	4.80142	0.122474
2023-04-13	2012	1211	358	3B	trillium	2.25	8.1922	4.80142	0.15
2023-04-13	2012	1211	358	2B	trout_lily	2.5	8.1922	4.80142	0.158114
2023-04-13	2012	1211	358	2B	sugar_maple	2.5	8.1922	4.80142	0.158114
2023-04-13	2012	1211	358	2B	leek	4	8.1922	4.80142	0.2
2023-04-13	2012	1211	358	3B	cutleaf_toothwort	4	8.1922	4.80142	0.2
2023-04-13	2012	1211	358	2A	squirrel_corn	5.25	8.1922	4.80142	0.229129
2023-04-13	2012	1211	358	1A	squirrel_corn	5.5	8.1922	4.80142	0.234521
2023-04-13	2012	1211	358	2B	squirrel_corn	7	8.1922	4.80142	0.264575
2023-04-13	2012	1211	358	3A	leek	7.5	8.1922	4.80142	0.273861
2023-04-13	2012	1211	358	3B	leek	7.5	8.1922	4.80142	0.273861
2023-04-13	2012	1211	358	3B	mayapple	7.75	8.1922	4.80142	0.278388
2023-04-13	2012	1211	358	1B	leek	10	8.1922	4.80142	0.316228
2023-04-13	2012	1211	358	1A	mayapple	11.75	8.1922	4.80142	0.342783
2023-04-13	2012	1211	358	2A	leek	11.75	8.1922	4.80142	0.342783
2023-04-13	2012	1211	358	1A	leek	13.75	8.1922	4.80142	0.37081
2023-04-13	2012	1211	358	1B	squirrel_corn	22.5	8.1922	4.80142	0.474342
2023-04-23	2013	1312	375	1B	squirrel_corn	-33	11.4785	1.54039	-0.574456
2023-04-23	2013	1312	375	1A	mayapple	-11.25	11.4785	1.54039	-0.33541
2023-04-23	2013	1312	375	2A	leek	-11.25	11.4785	1.54039	-0.33541
2023-04-23	2013	1312	375	2B	leek	-11.25	11.4785	1.54039	-0.33541
2023-04-23	2013	1312	375	1B	leek	-10.75	11.4785	1.54039	-0.327872
2023-04-23	2013	1312	375	3A	squirrel_corn	-7.25	11.4785	1.54039	-0.269258
2023-04-23	2013	1312	375	2B	squirrel_corn	-5	11.4785	1.54039	-0.223607
2023-04-23	2013	1312	375	3B	mayapple	-4.5	11.4785	1.54039	-0.212132
2023-04-23	2013	1312	375	2B	trout_lily	-4	11.4785	1.54039	-0.2
2023-04-23	2013	1312	375	3A	leek	-3.75	11.4785	1.54039	-0.193649
2023-04-23	2013	1312	375	3B	cutleaf_toothwort	-2.75	11.4785	1.54039	-0.165831
2023-04-23	2013	1312	375	3A	trout_lily	-2.5	11.4785	1.54039	-0.158114
2023-04-23	2013	1312	375	2B	sugar_maple	-2.5	11.4785	1.54039	-0.158114
2023-04-23	2013	1312	375	3B	trillium	-2.5	11.4785	1.54039	-0.158114
2023-04-23	2013	1312	375	1A	spring_beauty	-1.75	11.4785	1.54039	-0.132288
2023-04-23	2013	1312	375	2A	trout_lily	-1.25	11.4785	1.54039	-0.111803
2023-04-23	2013	1312	375	1B	trout_lily	-1.25	11.4785	1.54039	-0.111803
2023-04-23	2013	1312	375	1A	trout_lily	-0.75	11.4785	1.54039	-0.0866025
2023-04-23	2013	1312	375	3A	spring_beauty	-0.75	11.4785	1.54039	-0.0866025
2023-04-23	2013	1312	375	1B	cutleaf_toothwort	-0.75	11.4785	1.54039	-0.0866025
2023-04-23	2013	1312	375	2A	squirrel_corn	-0.5	11.4785	1.54039	-0.0707107
2023-04-23	2013	1312	375	2A	spring_beauty	-0.5	11.4785	1.54039	-0.0707107
2023-04-23	2013	1312	375	3B	spring_beauty	-0.5	11.4785	1.54039	-0.0707107
2023-04-23	2013	1312	375	1A	trillium	0	11.4785	1.54039	0
2023-04-23	2013	1312	375	1A	sugar_maple	0	11.4785	1.54039	0
2023-04-23	2013	1312	375	1A	beech	0	11.4785	1.54039	0
2023-04-23	2013	1312	375	2A	cutleaf_toothwort	0	11.4785	1.54039	0
2023-04-23	2013	1312	375	2A	mayapple	0	11.4785	1.54039	0
2023-04-23	2013	1312	375	2A	trillium	0	11.4785	1.54039	0
2023-04-23	2013	1312	375	2A	sugar_maple	0	11.4785	1.54039	0
2023-04-23	2013	1312	375	2A	beech	0	11.4785	1.54039	0
2023-04-23	2013	1312	375	3A	mayapple	0	11.4785	1.54039	0
2023-04-23	2013	1312	375	3A	trillium	0	11.4785	1.54039	0
2023-04-23	2013	1312	375	3A	sugar_maple	0	11.4785	1.54039	0
2023-04-23	2013	1312	375	3A	beech	0	11.4785	1.54039	0
2023-04-23	2013	1312	375	1B	mayapple	0	11.4785	1.54039	0
2023-04-23	2013	1312	375	1B	trillium	0	11.4785	1.54039	0
2023-04-23	2013	1312	375	1B	sugar_maple	0	11.4785	1.54039	0
2023-04-23	2013	1312	375	1B	beech	0	11.4785	1.54039	0
2023-04-23	2013	1312	375	2B	cutleaf_toothwort	0	11.4785	1.54039	0
2023-04-23	2013	1312	375	2B	mayapple	0	11.4785	1.54039	0
2023-04-23	2013	1312	375	2B	trillium	0	11.4785	1.54039	0
2023-04-23	2013	1312	375	2B	beech	0	11.4785	1.54039	0
2023-04-23	2013	1312	375	3B	leek	0	11.4785	1.54039	0
2023-04-23	2013	1312	375	3B	trout_lily	0	11.4785	1.54039	0
2023-04-23	2013	1312	375	3B	sugar_maple	0	11.4785	1.54039	0
2023-04-23	2013	1312	375	3B	beech	0	11.4785	1.54039	0
2023-04-23	2013	1312	375	3A	cutleaf_toothwort	0.5	11.4785	1.54039	0.0707107
2023-04-23	2013	1312	375	2B	spring_beauty	0.5	11.4785	1.54039	0.0707107
2023-04-23	2013	1312	375	1B	spring_beauty	1	11.4785	1.54039	0.1
2023-04-23	2013	1312	375	3B	squirrel_corn	1.5	11.4785	1.54039	0.122474
2023-04-23	2013	1312	375	1A	cutleaf_toothwort	2.5	11.4785	1.54039	0.158114
2023-04-23	2013	1312	375	1A	leek	4.25	11.4785	1.54039	0.206155
2023-04-23	2013	1312	375	1A	squirrel_corn	4.5	11.4785	1.54039	0.212132
2023-04-23	2014	1413	365	1B	leek	-3.75	7.67473	2.32287	-0.193649
2023-04-23	2014	1413	365	1A	leek	-3	7.67473	2.32287	-0.173205
2023-04-23	2014	1413	365	3B	cutleaf_toothwort	-2.75	7.67473	2.32287	-0.165831
2023-04-23	2014	1413	365	3A	leek	-2.5	7.67473	2.32287	-0.158114
2023-04-23	2014	1413	365	3B	leek	-2.5	7.67473	2.32287	-0.158114
2023-04-23	2014	1413	365	3B	mayapple	-1.75	7.67473	2.32287	-0.132288
2023-04-23	2014	1413	365	1A	squirrel_corn	-1.25	7.67473	2.32287	-0.111803
2023-04-23	2014	1413	365	1B	spring_beauty	-1.25	7.67473	2.32287	-0.111803
2023-04-23	2014	1413	365	2B	spring_beauty	-1	7.67473	2.32287	-0.1
2023-04-23	2014	1413	365	2A	trout_lily	-0.75	7.67473	2.32287	-0.0866025
2023-04-23	2014	1413	365	3B	trillium	-0.75	7.67473	2.32287	-0.0866025
2023-04-23	2014	1413	365	1A	spring_beauty	-0.5	7.67473	2.32287	-0.0707107
2023-04-23	2014	1413	365	1A	cutleaf_toothwort	0	7.67473	2.32287	0
2023-04-23	2014	1413	365	1A	trillium	0	7.67473	2.32287	0
2023-04-23	2014	1413	365	1A	trout_lily	0	7.67473	2.32287	0
2023-04-23	2014	1413	365	1A	sugar_maple	0	7.67473	2.32287	0
2023-04-23	2014	1413	365	1A	beech	0	7.67473	2.32287	0
2023-04-23	2014	1413	365	2A	leek	0	7.67473	2.32287	0
2023-04-23	2014	1413	365	2A	spring_beauty	0	7.67473	2.32287	0
2023-04-23	2014	1413	365	2A	cutleaf_toothwort	0	7.67473	2.32287	0
2023-04-23	2014	1413	365	2A	mayapple	0	7.67473	2.32287	0
2023-04-23	2014	1413	365	2A	trillium	0	7.67473	2.32287	0
2023-04-23	2014	1413	365	2A	sugar_maple	0	7.67473	2.32287	0
2023-04-23	2014	1413	365	2A	beech	0	7.67473	2.32287	0
2023-04-23	2014	1413	365	3A	cutleaf_toothwort	0	7.67473	2.32287	0
2023-04-23	2014	1413	365	3A	mayapple	0	7.67473	2.32287	0
2023-04-23	2014	1413	365	3A	trillium	0	7.67473	2.32287	0
2023-04-23	2014	1413	365	3A	sugar_maple	0	7.67473	2.32287	0
2023-04-23	2014	1413	365	3A	beech	0	7.67473	2.32287	0
2023-04-23	2014	1413	365	1B	cutleaf_toothwort	0	7.67473	2.32287	0
2023-04-23	2014	1413	365	1B	mayapple	0	7.67473	2.32287	0
2023-04-23	2014	1413	365	1B	trillium	0	7.67473	2.32287	0
2023-04-23	2014	1413	365	1B	sugar_maple	0	7.67473	2.32287	0
2023-04-23	2014	1413	365	1B	beech	0	7.67473	2.32287	0
2023-04-23	2014	1413	365	2B	cutleaf_toothwort	0	7.67473	2.32287	0
2023-04-23	2014	1413	365	2B	mayapple	0	7.67473	2.32287	0
2023-04-23	2014	1413	365	2B	trillium	0	7.67473	2.32287	0
2023-04-23	2014	1413	365	2B	sugar_maple	0	7.67473	2.32287	0
2023-04-23	2014	1413	365	2B	beech	0	7.67473	2.32287	0
2023-04-23	2014	1413	365	3B	trout_lily	0	7.67473	2.32287	0
2023-04-23	2014	1413	365	3B	sugar_maple	0	7.67473	2.32287	0
2023-04-23	2014	1413	365	3B	beech	0	7.67473	2.32287	0
2023-04-23	2014	1413	365	3B	spring_beauty	0.25	7.67473	2.32287	0.05
2023-04-23	2014	1413	365	1B	trout_lily	0.5	7.67473	2.32287	0.0707107
2023-04-23	2014	1413	365	3A	spring_beauty	1	7.67473	2.32287	0.1
2023-04-23	2014	1413	365	3A	trout_lily	1	7.67473	2.32287	0.1
2023-04-23	2014	1413	365	1A	mayapple	1.25	7.67473	2.32287	0.111803
2023-04-23	2014	1413	365	3B	squirrel_corn	1.25	7.67473	2.32287	0.111803
2023-04-23	2014	1413	365	3A	squirrel_corn	1.75	7.67473	2.32287	0.132288
2023-04-23	2014	1413	365	2B	trout_lily	2.75	7.67473	2.32287	0.165831
2023-04-23	2014	1413	365	1B	squirrel_corn	5.5	7.67473	2.32287	0.234521
2023-04-23	2014	1413	365	2A	squirrel_corn	6.25	7.67473	2.32287	0.25
2023-04-23	2014	1413	365	2B	squirrel_corn	11.75	7.67473	2.32287	0.342783
2023-04-23	2014	1413	365	2B	leek	19	7.67473	2.32287	0.43589
2023-04-15	2015	1514	357	2B	leek	-18.75	8.95609	2.2901	-0.433013
2023-04-15	2015	1514	357	2B	squirrel_corn	-16.5	8.95609	2.2901	-0.406202
2023-04-15	2015	1514	357	2A	squirrel_corn	-9.5	8.95609	2.2901	-0.308221
2023-04-15	2015	1514	357	1A	leek	-8.25	8.95609	2.2901	-0.287228
2023-04-15	2015	1514	357	1B	squirrel_corn	-4.75	8.95609	2.2901	-0.217945
2023-04-15	2015	1514	357	1A	squirrel_corn	-3.25	8.95609	2.2901	-0.180278
2023-04-15	2015	1514	357	2B	trout_lily	-2.75	8.95609	2.2901	-0.165831
2023-04-15	2015	1514	357	1A	cutleaf_toothwort	-2.5	8.95609	2.2901	-0.158114
2023-04-15	2015	1514	357	1A	mayapple	-2.5	8.95609	2.2901	-0.158114
2023-04-15	2015	1514	357	3B	mayapple	-2.5	8.95609	2.2901	-0.158114
2023-04-15	2015	1514	357	3A	spring_beauty	-1.5	8.95609	2.2901	-0.122474
2023-04-15	2015	1514	357	2A	leek	-1.25	8.95609	2.2901	-0.111803
2023-04-15	2015	1514	357	3A	squirrel_corn	-1.25	8.95609	2.2901	-0.111803
2023-04-15	2015	1514	357	3A	trout_lily	-1.25	8.95609	2.2901	-0.111803
2023-04-15	2015	1514	357	2A	trout_lily	-0.5	8.95609	2.2901	-0.0707107
2023-04-15	2015	1514	357	3A	cutleaf_toothwort	-0.5	8.95609	2.2901	-0.0707107
2023-04-15	2015	1514	357	1B	spring_beauty	-0.5	8.95609	2.2901	-0.0707107
2023-04-15	2015	1514	357	1B	cutleaf_toothwort	-0.5	8.95609	2.2901	-0.0707107
2023-04-15	2015	1514	357	1B	trout_lily	-0.5	8.95609	2.2901	-0.0707107
2023-04-15	2015	1514	357	2B	spring_beauty	-0.5	8.95609	2.2901	-0.0707107
2023-04-15	2015	1514	357	1A	trillium	0	8.95609	2.2901	0
2023-04-15	2015	1514	357	1A	trout_lily	0	8.95609	2.2901	0
2023-04-15	2015	1514	357	1A	sugar_maple	0	8.95609	2.2901	0
2023-04-15	2015	1514	357	1A	beech	0	8.95609	2.2901	0
2023-04-15	2015	1514	357	2A	spring_beauty	0	8.95609	2.2901	0
2023-04-15	2015	1514	357	2A	cutleaf_toothwort	0	8.95609	2.2901	0
2023-04-15	2015	1514	357	2A	mayapple	0	8.95609	2.2901	0
2023-04-15	2015	1514	357	2A	trillium	0	8.95609	2.2901	0
2023-04-15	2015	1514	357	2A	sugar_maple	0	8.95609	2.2901	0
2023-04-15	2015	1514	357	2A	beech	0	8.95609	2.2901	0
2023-04-15	2015	1514	357	3A	mayapple	0	8.95609	2.2901	0
2023-04-15	2015	1514	357	3A	trillium	0	8.95609	2.2901	0
2023-04-15	2015	1514	357	3A	sugar_maple	0	8.95609	2.2901	0
2023-04-15	2015	1514	357	3A	beech	0	8.95609	2.2901	0
2023-04-15	2015	1514	357	1B	mayapple	0	8.95609	2.2901	0
2023-04-15	2015	1514	357	1B	trillium	0	8.95609	2.2901	0
2023-04-15	2015	1514	357	1B	sugar_maple	0	8.95609	2.2901	0
2023-04-15	2015	1514	357	1B	beech	0	8.95609	2.2901	0
2023-04-15	2015	1514	357	2B	cutleaf_toothwort	0	8.95609	2.2901	0
2023-04-15	2015	1514	357	2B	mayapple	0	8.95609	2.2901	0
2023-04-15	2015	1514	357	2B	trillium	0	8.95609	2.2901	0
2023-04-15	2015	1514	357	2B	sugar_maple	0	8.95609	2.2901	0
2023-04-15	2015	1514	357	2B	beech	0	8.95609	2.2901	0
2023-04-15	2015	1514	357	3B	leek	0	8.95609	2.2901	0
2023-04-15	2015	1514	357	3B	cutleaf_toothwort	0	8.95609	2.2901	0
2023-04-15	2015	1514	357	3B	trillium	0	8.95609	2.2901	0
2023-04-15	2015	1514	357	3B	trout_lily	0	8.95609	2.2901	0
2023-04-15	2015	1514	357	3B	sugar_maple	0	8.95609	2.2901	0
2023-04-15	2015	1514	357	3B	beech	0	8.95609	2.2901	0
2023-04-15	2015	1514	357	1B	leek	0.25	8.95609	2.2901	0.05
2023-04-15	2015	1514	357	1A	spring_beauty	0.5	8.95609	2.2901	0.0707107
2023-04-15	2015	1514	357	3B	spring_beauty	0.5	8.95609	2.2901	0.0707107
2023-04-15	2015	1514	357	3B	squirrel_corn	0.75	8.95609	2.2901	0.0866025
2023-04-15	2015	1514	357	3A	leek	1.25	8.95609	2.2901	0.111803
2023-04-27	2016	1615	378	3B	spring_beauty	-1.25	9.29659	1.61003	-0.111803
2023-04-27	2016	1615	378	3B	trillium	-0.5	9.29659	1.61003	-0.0707107
2023-04-27	2016	1615	378	1A	spring_beauty	-0.25	9.29659	1.61003	-0.05
2023-04-27	2016	1615	378	1A	cutleaf_toothwort	0	9.29659	1.61003	0
2023-04-27	2016	1615	378	1A	trillium	0	9.29659	1.61003	0
2023-04-27	2016	1615	378	1A	sugar_maple	0	9.29659	1.61003	0
2023-04-27	2016	1615	378	1A	beech	0	9.29659	1.61003	0
2023-04-27	2016	1615	378	2A	spring_beauty	0	9.29659	1.61003	0
2023-04-27	2016	1615	378	2A	cutleaf_toothwort	0	9.29659	1.61003	0
2023-04-27	2016	1615	378	2A	mayapple	0	9.29659	1.61003	0
2023-04-27	2016	1615	378	2A	trillium	0	9.29659	1.61003	0
2023-04-27	2016	1615	378	2A	sugar_maple	0	9.29659	1.61003	0
2023-04-27	2016	1615	378	2A	beech	0	9.29659	1.61003	0
2023-04-27	2016	1615	378	3A	mayapple	0	9.29659	1.61003	0
2023-04-27	2016	1615	378	3A	trillium	0	9.29659	1.61003	0
2023-04-27	2016	1615	378	3A	sugar_maple	0	9.29659	1.61003	0
2023-04-27	2016	1615	378	1B	mayapple	0	9.29659	1.61003	0
2023-04-27	2016	1615	378	1B	trillium	0	9.29659	1.61003	0
2023-04-27	2016	1615	378	2B	spring_beauty	0	9.29659	1.61003	0
2023-04-27	2016	1615	378	2B	cutleaf_toothwort	0	9.29659	1.61003	0
2023-04-27	2016	1615	378	2B	mayapple	0	9.29659	1.61003	0
2023-04-27	2016	1615	378	2B	trillium	0	9.29659	1.61003	0
2023-04-27	2016	1615	378	2B	beech	0	9.29659	1.61003	0
2023-04-27	2016	1615	378	3B	trout_lily	0	9.29659	1.61003	0
2023-04-27	2016	1615	378	3B	sugar_maple	0	9.29659	1.61003	0
2023-04-27	2016	1615	378	3B	beech	0	9.29659	1.61003	0
2023-04-27	2016	1615	378	3A	spring_beauty	0.25	9.29659	1.61003	0.05
2023-04-27	2016	1615	378	3A	trout_lily	0.25	9.29659	1.61003	0.05
2023-04-27	2016	1615	378	3A	beech	0.25	9.29659	1.61003	0.05
2023-04-27	2016	1615	378	1B	beech	0.25	9.29659	1.61003	0.05
2023-04-27	2016	1615	378	3A	squirrel_corn	0.5	9.29659	1.61003	0.0707107
2023-04-27	2016	1615	378	3A	cutleaf_toothwort	0.5	9.29659	1.61003	0.0707107
2023-04-27	2016	1615	378	1A	trout_lily	0.75	9.29659	1.61003	0.0866025
2023-04-27	2016	1615	378	2A	trout_lily	1	9.29659	1.61003	0.1
2023-04-27	2016	1615	378	1B	cutleaf_toothwort	1	9.29659	1.61003	0.1
2023-04-27	2016	1615	378	1B	sugar_maple	1	9.29659	1.61003	0.1
2023-04-27	2016	1615	378	3A	leek	1.25	9.29659	1.61003	0.111803
2023-04-27	2016	1615	378	1B	spring_beauty	1.75	9.29659	1.61003	0.132288
2023-04-27	2016	1615	378	2A	leek	2.5	9.29659	1.61003	0.158114
2023-04-27	2016	1615	378	1B	trout_lily	2.5	9.29659	1.61003	0.158114
2023-04-27	2016	1615	378	3B	mayapple	3.25	9.29659	1.61003	0.180278
2023-04-27	2016	1615	378	3B	squirrel_corn	4.25	9.29659	1.61003	0.206155
2023-04-27	2016	1615	378	1A	mayapple	5	9.29659	1.61003	0.223607
2023-04-27	2016	1615	378	3B	leek	5	9.29659	1.61003	0.223607
2023-04-27	2016	1615	378	2B	squirrel_corn	5.25	9.29659	1.61003	0.229129
2023-04-27	2016	1615	378	3B	cutleaf_toothwort	5.5	9.29659	1.61003	0.234521
2023-04-27	2016	1615	378	1A	leek	5.75	9.29659	1.61003	0.239792
2023-04-27	2016	1615	378	2B	trout_lily	5.75	9.29659	1.61003	0.239792
2023-04-27	2016	1615	378	2B	sugar_maple	7	9.29659	1.61003	0.264575
2023-04-27	2016	1615	378	1A	squirrel_corn	10.75	9.29659	1.61003	0.327872
2023-04-27	2016	1615	378	1B	leek	15.5	9.29659	1.61003	0.3937
2023-04-27	2016	1615	378	2B	leek	17.5	9.29659	1.61003	0.41833
2023-04-27	2016	1615	378	2A	squirrel_corn	19.5	9.29659	1.61003	0.441588
2023-04-27	2016	1615	378	1B	squirrel_corn	21.75	9.29659	1.61003	0.466369
2023-04-21	2017	1716	359	2B	leek	-17.5	9.29211	2.77352	-0.41833
2023-04-21	2017	1716	359	1B	leek	-15.75	9.29211	2.77352	-0.396863
2023-04-21	2017	1716	359	3B	leek	-13.75	9.29211	2.77352	-0.37081
2023-04-21	2017	1716	359	1A	leek	-12.5	9.29211	2.77352	-0.353553
2023-04-21	2017	1716	359	3A	leek	-11.25	9.29211	2.77352	-0.33541
2023-04-21	2017	1716	359	1B	squirrel_corn	-9.5	9.29211	2.77352	-0.308221
2023-04-21	2017	1716	359	2B	sugar_maple	-7	9.29211	2.77352	-0.264575
2023-04-21	2017	1716	359	3B	squirrel_corn	-6.75	9.29211	2.77352	-0.259808
2023-04-21	2017	1716	359	2B	trout_lily	-6.25	9.29211	2.77352	-0.25
2023-04-21	2017	1716	359	1A	mayapple	-5	9.29211	2.77352	-0.223607
2023-04-21	2017	1716	359	3B	cutleaf_toothwort	-4.5	9.29211	2.77352	-0.212132
2023-04-21	2017	1716	359	2B	squirrel_corn	-3.25	9.29211	2.77352	-0.180278
2023-04-21	2017	1716	359	2A	leek	-2.5	9.29211	2.77352	-0.158114
2023-04-21	2017	1716	359	1B	spring_beauty	-1.25	9.29211	2.77352	-0.111803
2023-04-21	2017	1716	359	2A	trout_lily	-1	9.29211	2.77352	-0.1
2023-04-21	2017	1716	359	3A	cutleaf_toothwort	-1	9.29211	2.77352	-0.1
2023-04-21	2017	1716	359	1B	sugar_maple	-1	9.29211	2.77352	-0.1
2023-04-21	2017	1716	359	3A	trout_lily	-0.5	9.29211	2.77352	-0.0707107
2023-04-21	2017	1716	359	1A	trout_lily	-0.25	9.29211	2.77352	-0.05
2023-04-21	2017	1716	359	1B	beech	-0.25	9.29211	2.77352	-0.05
2023-04-21	2017	1716	359	3B	spring_beauty	-0.25	9.29211	2.77352	-0.05
2023-04-21	2017	1716	359	1A	cutleaf_toothwort	0	9.29211	2.77352	0
2023-04-21	2017	1716	359	1A	trillium	0	9.29211	2.77352	0
2023-04-21	2017	1716	359	1A	beech	0	9.29211	2.77352	0
2023-04-21	2017	1716	359	2A	spring_beauty	0	9.29211	2.77352	0
2023-04-21	2017	1716	359	2A	cutleaf_toothwort	0	9.29211	2.77352	0
2023-04-21	2017	1716	359	2A	mayapple	0	9.29211	2.77352	0
2023-04-21	2017	1716	359	2A	trillium	0	9.29211	2.77352	0
2023-04-21	2017	1716	359	2A	beech	0	9.29211	2.77352	0
2023-04-21	2017	1716	359	3A	squirrel_corn	0	9.29211	2.77352	0
2023-04-21	2017	1716	359	3A	mayapple	0	9.29211	2.77352	0
2023-04-21	2017	1716	359	3A	trillium	0	9.29211	2.77352	0
2023-04-21	2017	1716	359	3A	sugar_maple	0	9.29211	2.77352	0
2023-04-21	2017	1716	359	3A	beech	0	9.29211	2.77352	0
2023-04-21	2017	1716	359	1B	mayapple	0	9.29211	2.77352	0
2023-04-21	2017	1716	359	1B	trillium	0	9.29211	2.77352	0
2023-04-21	2017	1716	359	2B	cutleaf_toothwort	0	9.29211	2.77352	0
2023-04-21	2017	1716	359	2B	mayapple	0	9.29211	2.77352	0
2023-04-21	2017	1716	359	2B	trillium	0	9.29211	2.77352	0
2023-04-21	2017	1716	359	2B	beech	0	9.29211	2.77352	0
2023-04-21	2017	1716	359	3B	trout_lily	0	9.29211	2.77352	0
2023-04-21	2017	1716	359	3B	sugar_maple	0	9.29211	2.77352	0
2023-04-21	2017	1716	359	3B	beech	0	9.29211	2.77352	0
2023-04-21	2017	1716	359	1A	squirrel_corn	0.25	9.29211	2.77352	0.05
2023-04-21	2017	1716	359	1B	trout_lily	0.25	9.29211	2.77352	0.05
2023-04-21	2017	1716	359	2B	spring_beauty	0.25	9.29211	2.77352	0.05
2023-04-21	2017	1716	359	1B	cutleaf_toothwort	0.5	9.29211	2.77352	0.0707107
2023-04-21	2017	1716	359	1A	sugar_maple	0.75	9.29211	2.77352	0.0866025
2023-04-21	2017	1716	359	1A	spring_beauty	1	9.29211	2.77352	0.1
2023-04-21	2017	1716	359	2A	sugar_maple	1.25	9.29211	2.77352	0.111803
2023-04-21	2017	1716	359	3A	spring_beauty	1.25	9.29211	2.77352	0.111803
2023-04-21	2017	1716	359	3B	trillium	1.25	9.29211	2.77352	0.111803
2023-04-21	2017	1716	359	3B	mayapple	3	9.29211	2.77352	0.173205
2023-04-21	2017	1716	359	2A	squirrel_corn	13.75	9.29211	2.77352	0.37081
2023-05-02	2018	1817	376	2A	squirrel_corn	-16.25	10.0762	3.31839	-0.403113
2023-05-02	2018	1817	376	3B	leek	-6.75	10.0762	3.31839	-0.259808
2023-05-02	2018	1817	376	3B	mayapple	-4.75	10.0762	3.31839	-0.217945
2023-05-02	2018	1817	376	1A	squirrel_corn	-2.25	10.0762	3.31839	-0.15
2023-05-02	2018	1817	376	1B	trout_lily	-2.25	10.0762	3.31839	-0.15
2023-05-02	2018	1817	376	2B	squirrel_corn	-2.25	10.0762	3.31839	-0.15
2023-05-02	2018	1817	376	1B	cutleaf_toothwort	-1.5	10.0762	3.31839	-0.122474
2023-05-02	2018	1817	376	2A	leek	-1.25	10.0762	3.31839	-0.111803
2023-05-02	2018	1817	376	2A	sugar_maple	-1.25	10.0762	3.31839	-0.111803
2023-05-02	2018	1817	376	3A	leek	-1.25	10.0762	3.31839	-0.111803
2023-05-02	2018	1817	376	3A	squirrel_corn	-1	10.0762	3.31839	-0.1
2023-05-02	2018	1817	376	3A	trout_lily	-0.75	10.0762	3.31839	-0.0866025
2023-05-02	2018	1817	376	3B	cutleaf_toothwort	-0.75	10.0762	3.31839	-0.0866025
2023-05-02	2018	1817	376	1A	sugar_maple	-0.5	10.0762	3.31839	-0.0707107
2023-05-02	2018	1817	376	3A	cutleaf_toothwort	-0.25	10.0762	3.31839	-0.05
2023-05-02	2018	1817	376	3A	beech	-0.25	10.0762	3.31839	-0.05
2023-05-02	2018	1817	376	3B	squirrel_corn	-0.25	10.0762	3.31839	-0.05
2023-05-02	2018	1817	376	1A	leek	0	10.0762	3.31839	0
2023-05-02	2018	1817	376	1A	trillium	0	10.0762	3.31839	0
2023-05-02	2018	1817	376	1A	beech	0	10.0762	3.31839	0
2023-05-02	2018	1817	376	2A	cutleaf_toothwort	0	10.0762	3.31839	0
2023-05-02	2018	1817	376	2A	mayapple	0	10.0762	3.31839	0
2023-05-02	2018	1817	376	2A	trillium	0	10.0762	3.31839	0
2023-05-02	2018	1817	376	2A	beech	0	10.0762	3.31839	0
2023-05-02	2018	1817	376	3A	mayapple	0	10.0762	3.31839	0
2023-05-02	2018	1817	376	3A	trillium	0	10.0762	3.31839	0
2023-05-02	2018	1817	376	3A	sugar_maple	0	10.0762	3.31839	0
2023-05-02	2018	1817	376	1B	mayapple	0	10.0762	3.31839	0
2023-05-02	2018	1817	376	1B	trillium	0	10.0762	3.31839	0
2023-05-02	2018	1817	376	1B	sugar_maple	0	10.0762	3.31839	0
2023-05-02	2018	1817	376	1B	beech	0	10.0762	3.31839	0
2023-05-02	2018	1817	376	2B	cutleaf_toothwort	0	10.0762	3.31839	0
2023-05-02	2018	1817	376	2B	mayapple	0	10.0762	3.31839	0
2023-05-02	2018	1817	376	2B	trillium	0	10.0762	3.31839	0
2023-05-02	2018	1817	376	2B	beech	0	10.0762	3.31839	0
2023-05-02	2018	1817	376	3B	trillium	0	10.0762	3.31839	0
2023-05-02	2018	1817	376	3B	trout_lily	0	10.0762	3.31839	0
2023-05-02	2018	1817	376	3B	sugar_maple	0	10.0762	3.31839	0
2023-05-02	2018	1817	376	3B	beech	0	10.0762	3.31839	0
2023-05-02	2018	1817	376	1A	cutleaf_toothwort	0.25	10.0762	3.31839	0.05
2023-05-02	2018	1817	376	2B	sugar_maple	0.25	10.0762	3.31839	0.05
2023-05-02	2018	1817	376	3A	spring_beauty	0.5	10.0762	3.31839	0.0707107
2023-05-02	2018	1817	376	1B	squirrel_corn	1.25	10.0762	3.31839	0.111803
2023-05-02	2018	1817	376	2B	trout_lily	1.25	10.0762	3.31839	0.111803
2023-05-02	2018	1817	376	1A	spring_beauty	1.5	10.0762	3.31839	0.122474
2023-05-02	2018	1817	376	1A	mayapple	2	10.0762	3.31839	0.141421
2023-05-02	2018	1817	376	2A	spring_beauty	2	10.0762	3.31839	0.141421
2023-05-02	2018	1817	376	1B	leek	2	10.0762	3.31839	0.141421
2023-05-02	2018	1817	376	2B	spring_beauty	2	10.0762	3.31839	0.141421
2023-05-02	2018	1817	376	1B	spring_beauty	2.5	10.0762	3.31839	0.158114
2023-05-02	2018	1817	376	1A	trout_lily	2.75	10.0762	3.31839	0.165831
2023-05-02	2018	1817	376	3B	spring_beauty	3	10.0762	3.31839	0.173205
2023-05-02	2018	1817	376	2A	trout_lily	3.75	10.0762	3.31839	0.193649
2023-05-02	2018	1817	376	2B	leek	3.75	10.0762	3.31839	0.193649
2023-04-25	2019	1918	358	2B	leek	-2.75	8.08468	3.21597	-0.165831
2023-04-25	2019	1918	358	3B	spring_beauty	-2.25	8.08468	3.21597	-0.15
2023-04-25	2019	1918	358	1A	spring_beauty	-2	8.08468	3.21597	-0.141421
2023-04-25	2019	1918	358	1A	mayapple	-2	8.08468	3.21597	-0.141421
2023-04-25	2019	1918	358	2A	spring_beauty	-2	8.08468	3.21597	-0.141421
2023-04-25	2019	1918	358	2A	trout_lily	-0.75	8.08468	3.21597	-0.0866025
2023-04-25	2019	1918	358	2B	spring_beauty	-0.25	8.08468	3.21597	-0.05
2023-04-25	2019	1918	358	1A	trillium	0	8.08468	3.21597	0
2023-04-25	2019	1918	358	1A	beech	0	8.08468	3.21597	0
2023-04-25	2019	1918	358	2A	cutleaf_toothwort	0	8.08468	3.21597	0
2023-04-25	2019	1918	358	2A	mayapple	0	8.08468	3.21597	0
2023-04-25	2019	1918	358	2A	trillium	0	8.08468	3.21597	0
2023-04-25	2019	1918	358	2A	beech	0	8.08468	3.21597	0
2023-04-25	2019	1918	358	3A	squirrel_corn	0	8.08468	3.21597	0
2023-04-25	2019	1918	358	3A	cutleaf_toothwort	0	8.08468	3.21597	0
2023-04-25	2019	1918	358	3A	mayapple	0	8.08468	3.21597	0
2023-04-25	2019	1918	358	3A	trillium	0	8.08468	3.21597	0
2023-04-25	2019	1918	358	3A	beech	0	8.08468	3.21597	0
2023-04-25	2019	1918	358	1B	mayapple	0	8.08468	3.21597	0
2023-04-25	2019	1918	358	1B	trillium	0	8.08468	3.21597	0
2023-04-25	2019	1918	358	1B	beech	0	8.08468	3.21597	0
2023-04-25	2019	1918	358	2B	cutleaf_toothwort	0	8.08468	3.21597	0
2023-04-25	2019	1918	358	2B	mayapple	0	8.08468	3.21597	0
2023-04-25	2019	1918	358	2B	trillium	0	8.08468	3.21597	0
2023-04-25	2019	1918	358	2B	beech	0	8.08468	3.21597	0
2023-04-25	2019	1918	358	3B	trillium	0	8.08468	3.21597	0
2023-04-25	2019	1918	358	3B	trout_lily	0	8.08468	3.21597	0
2023-04-25	2019	1918	358	3B	beech	0	8.08468	3.21597	0
2023-04-25	2019	1918	358	3A	sugar_maple	0.25	8.08468	3.21597	0.05
2023-04-25	2019	1918	358	2B	squirrel_corn	0.5	8.08468	3.21597	0.0707107
2023-04-25	2019	1918	358	1A	cutleaf_toothwort	0.75	8.08468	3.21597	0.0866025
2023-04-25	2019	1918	358	1B	spring_beauty	1.5	8.08468	3.21597	0.122474
2023-04-25	2019	1918	358	1A	trout_lily	1.75	8.08468	3.21597	0.132288
2023-04-25	2019	1918	358	2A	sugar_maple	2	8.08468	3.21597	0.141421
2023-04-25	2019	1918	358	1B	squirrel_corn	2	8.08468	3.21597	0.141421
2023-04-25	2019	1918	358	3B	sugar_maple	2	8.08468	3.21597	0.141421
2023-04-25	2019	1918	358	1A	sugar_maple	2.25	8.08468	3.21597	0.15
2023-04-25	2019	1918	358	3A	spring_beauty	2.5	8.08468	3.21597	0.158114
2023-04-25	2019	1918	358	3A	trout_lily	2.5	8.08468	3.21597	0.158114
2023-04-25	2019	1918	358	1B	cutleaf_toothwort	2.5	8.08468	3.21597	0.158114
2023-04-25	2019	1918	358	1B	trout_lily	2.5	8.08468	3.21597	0.158114
2023-04-25	2019	1918	358	2B	trout_lily	2.75	8.08468	3.21597	0.165831
2023-04-25	2019	1918	358	3B	mayapple	2.75	8.08468	3.21597	0.165831
2023-04-25	2019	1918	358	2A	squirrel_corn	3	8.08468	3.21597	0.173205
2023-04-25	2019	1918	358	3B	squirrel_corn	3	8.08468	3.21597	0.173205
2023-04-25	2019	1918	358	2B	sugar_maple	3.5	8.08468	3.21597	0.187083
2023-04-25	2019	1918	358	3B	leek	3.5	8.08468	3.21597	0.187083
2023-04-25	2019	1918	358	2A	leek	3.75	8.08468	3.21597	0.193649
2023-04-25	2019	1918	358	1B	sugar_maple	5.25	8.08468	3.21597	0.229129
2023-04-25	2019	1918	358	3B	cutleaf_toothwort	5.75	8.08468	3.21597	0.239792
2023-04-25	2019	1918	358	1A	leek	6.75	8.08468	3.21597	0.259808
2023-04-25	2019	1918	358	1B	leek	13	8.08468	3.21597	0.360555
2023-04-25	2019	1918	358	1A	squirrel_corn	13.75	8.08468	3.21597	0.37081
2023-04-25	2019	1918	358	3A	leek	16.25	8.08468	3.21597	0.403113
2023-04-20	2020	2019	361	3A	leek	-22.5	8.86201	2.95377	-0.474342
2023-04-20	2020	2019	361	1A	squirrel_corn	-18	8.86201	2.95377	-0.424264
2023-04-20	2020	2019	361	1B	squirrel_corn	-14	8.86201	2.95377	-0.374166
2023-04-20	2020	2019	361	2A	squirrel_corn	-11.75	8.86201	2.95377	-0.342783
2023-04-20	2020	2019	361	1B	leek	-10	8.86201	2.95377	-0.316228
2023-04-20	2020	2019	361	1B	sugar_maple	-5.25	8.86201	2.95377	-0.229129
2023-04-20	2020	2019	361	2B	trout_lily	-4.25	8.86201	2.95377	-0.206155
2023-04-20	2020	2019	361	2B	sugar_maple	-3.75	8.86201	2.95377	-0.193649
2023-04-20	2020	2019	361	1B	spring_beauty	-3.5	8.86201	2.95377	-0.187083
2023-04-20	2020	2019	361	1A	trout_lily	-3.25	8.86201	2.95377	-0.180278
2023-04-20	2020	2019	361	3A	spring_beauty	-3.25	8.86201	2.95377	-0.180278
2023-04-20	2020	2019	361	2A	trout_lily	-3	8.86201	2.95377	-0.173205
2023-04-20	2020	2019	361	1A	sugar_maple	-2.5	8.86201	2.95377	-0.158114
2023-04-20	2020	2019	361	3B	cutleaf_toothwort	-2.5	8.86201	2.95377	-0.158114
2023-04-20	2020	2019	361	2A	sugar_maple	-2	8.86201	2.95377	-0.141421
2023-04-20	2020	2019	361	1B	cutleaf_toothwort	-2	8.86201	2.95377	-0.141421
2023-04-20	2020	2019	361	3B	sugar_maple	-2	8.86201	2.95377	-0.141421
2023-04-20	2020	2019	361	3B	squirrel_corn	-1.75	8.86201	2.95377	-0.132288
2023-04-20	2020	2019	361	3A	trout_lily	-1.5	8.86201	2.95377	-0.122474
2023-04-20	2020	2019	361	2B	spring_beauty	-1.5	8.86201	2.95377	-0.122474
2023-04-20	2020	2019	361	2A	leek	-1.25	8.86201	2.95377	-0.111803
2023-04-20	2020	2019	361	1A	cutleaf_toothwort	-1	8.86201	2.95377	-0.1
2023-04-20	2020	2019	361	3B	trillium	-0.75	8.86201	2.95377	-0.0866025
2023-04-20	2020	2019	361	1A	leek	-0.5	8.86201	2.95377	-0.0707107
2023-04-20	2020	2019	361	3B	spring_beauty	-0.5	8.86201	2.95377	-0.0707107
2023-04-20	2020	2019	361	1A	spring_beauty	-0.25	8.86201	2.95377	-0.05
2023-04-20	2020	2019	361	3A	sugar_maple	-0.25	8.86201	2.95377	-0.05
2023-04-20	2020	2019	361	1A	trillium	0	8.86201	2.95377	0
2023-04-20	2020	2019	361	1A	beech	0	8.86201	2.95377	0
2023-04-20	2020	2019	361	2A	spring_beauty	0	8.86201	2.95377	0
2023-04-20	2020	2019	361	2A	cutleaf_toothwort	0	8.86201	2.95377	0
2023-04-20	2020	2019	361	2A	mayapple	0	8.86201	2.95377	0
2023-04-20	2020	2019	361	2A	trillium	0	8.86201	2.95377	0
2023-04-20	2020	2019	361	2A	beech	0	8.86201	2.95377	0
2023-04-20	2020	2019	361	3A	cutleaf_toothwort	0	8.86201	2.95377	0
2023-04-20	2020	2019	361	3A	mayapple	0	8.86201	2.95377	0
2023-04-20	2020	2019	361	3A	trillium	0	8.86201	2.95377	0
2023-04-20	2020	2019	361	3A	beech	0	8.86201	2.95377	0
2023-04-20	2020	2019	361	1B	mayapple	0	8.86201	2.95377	0
2023-04-20	2020	2019	361	1B	trillium	0	8.86201	2.95377	0
2023-04-20	2020	2019	361	1B	trout_lily	0	8.86201	2.95377	0
2023-04-20	2020	2019	361	1B	beech	0	8.86201	2.95377	0
2023-04-20	2020	2019	361	2B	squirrel_corn	0	8.86201	2.95377	0
2023-04-20	2020	2019	361	2B	cutleaf_toothwort	0	8.86201	2.95377	0
2023-04-20	2020	2019	361	2B	mayapple	0	8.86201	2.95377	0
2023-04-20	2020	2019	361	2B	trillium	0	8.86201	2.95377	0
2023-04-20	2020	2019	361	2B	beech	0	8.86201	2.95377	0
2023-04-20	2020	2019	361	3B	trout_lily	0	8.86201	2.95377	0
2023-04-20	2020	2019	361	3B	beech	0	8.86201	2.95377	0
2023-04-20	2020	2019	361	3A	squirrel_corn	1	8.86201	2.95377	0.1
2023-04-20	2020	2019	361	2B	leek	1.5	8.86201	2.95377	0.122474
2023-04-20	2020	2019	361	3B	mayapple	1.5	8.86201	2.95377	0.122474
2023-04-20	2020	2019	361	1A	mayapple	2.5	8.86201	2.95377	0.158114
2023-04-20	2020	2019	361	3B	leek	20.75	8.86201	2.95377	0.455522
2023-04-20	2021	2120	365	1A	leek	-6.25	7.96147	1.35603	-0.25
2023-04-20	2021	2120	365	1A	squirrel_corn	-5	7.96147	1.35603	-0.223607
2023-04-20	2021	2120	365	1B	trout_lily	-3	7.96147	1.35603	-0.173205
2023-04-20	2021	2120	365	1A	mayapple	-2.5	7.96147	1.35603	-0.158114
2023-04-20	2021	2120	365	3B	cutleaf_toothwort	-1.25	7.96147	1.35603	-0.111803
2023-04-20	2021	2120	365	3A	spring_beauty	-0.75	7.96147	1.35603	-0.0866025
2023-04-20	2021	2120	365	1A	spring_beauty	-0.5	7.96147	1.35603	-0.0707107
2023-04-20	2021	2120	365	1A	trout_lily	-0.5	7.96147	1.35603	-0.0707107
2023-04-20	2021	2120	365	3A	squirrel_corn	-0.5	7.96147	1.35603	-0.0707107
2023-04-20	2021	2120	365	1B	squirrel_corn	-0.5	7.96147	1.35603	-0.0707107
2023-04-20	2021	2120	365	1B	spring_beauty	-0.5	7.96147	1.35603	-0.0707107
2023-04-20	2021	2120	365	1B	cutleaf_toothwort	-0.5	7.96147	1.35603	-0.0707107
2023-04-20	2021	2120	365	2B	spring_beauty	-0.5	7.96147	1.35603	-0.0707107
2023-04-20	2021	2120	365	1A	trillium	0	7.96147	1.35603	0
2023-04-20	2021	2120	365	1A	sugar_maple	0	7.96147	1.35603	0
2023-04-20	2021	2120	365	1A	beech	0	7.96147	1.35603	0
2023-04-20	2021	2120	365	2A	leek	0	7.96147	1.35603	0
2023-04-20	2021	2120	365	2A	spring_beauty	0	7.96147	1.35603	0
2023-04-20	2021	2120	365	2A	cutleaf_toothwort	0	7.96147	1.35603	0
2023-04-20	2021	2120	365	2A	mayapple	0	7.96147	1.35603	0
2023-04-20	2021	2120	365	2A	trillium	0	7.96147	1.35603	0
2023-04-20	2021	2120	365	2A	trout_lily	0	7.96147	1.35603	0
2023-04-20	2021	2120	365	2A	sugar_maple	0	7.96147	1.35603	0
2023-04-20	2021	2120	365	2A	beech	0	7.96147	1.35603	0
2023-04-20	2021	2120	365	3A	mayapple	0	7.96147	1.35603	0
2023-04-20	2021	2120	365	3A	trillium	0	7.96147	1.35603	0
2023-04-20	2021	2120	365	3A	sugar_maple	0	7.96147	1.35603	0
2023-04-20	2021	2120	365	3A	beech	0	7.96147	1.35603	0
2023-04-20	2021	2120	365	1B	mayapple	0	7.96147	1.35603	0
2023-04-20	2021	2120	365	1B	trillium	0	7.96147	1.35603	0
2023-04-20	2021	2120	365	1B	sugar_maple	0	7.96147	1.35603	0
2023-04-20	2021	2120	365	1B	beech	0	7.96147	1.35603	0
2023-04-20	2021	2120	365	2B	squirrel_corn	0	7.96147	1.35603	0
2023-04-20	2021	2120	365	2B	cutleaf_toothwort	0	7.96147	1.35603	0
2023-04-20	2021	2120	365	2B	mayapple	0	7.96147	1.35603	0
2023-04-20	2021	2120	365	2B	trillium	0	7.96147	1.35603	0
2023-04-20	2021	2120	365	2B	sugar_maple	0	7.96147	1.35603	0
2023-04-20	2021	2120	365	2B	beech	0	7.96147	1.35603	0
2023-04-20	2021	2120	365	3B	spring_beauty	0	7.96147	1.35603	0
2023-04-20	2021	2120	365	3B	trout_lily	0	7.96147	1.35603	0
2023-04-20	2021	2120	365	3B	sugar_maple	0	7.96147	1.35603	0
2023-04-20	2021	2120	365	3B	beech	0	7.96147	1.35603	0
2023-04-20	2021	2120	365	2B	leek	0.5	7.96147	1.35603	0.0707107
2023-04-20	2021	2120	365	3A	cutleaf_toothwort	1	7.96147	1.35603	0.1
2023-04-20	2021	2120	365	2B	trout_lily	1	7.96147	1.35603	0.1
2023-04-20	2021	2120	365	3A	trout_lily	2.5	7.96147	1.35603	0.158114
2023-04-20	2021	2120	365	1A	cutleaf_toothwort	3	7.96147	1.35603	0.173205
2023-04-20	2021	2120	365	2A	squirrel_corn	3	7.96147	1.35603	0.173205
2023-04-20	2021	2120	365	3B	trillium	3.25	7.96147	1.35603	0.180278
2023-04-20	2021	2120	365	3B	mayapple	4.25	7.96147	1.35603	0.206155
2023-04-20	2021	2120	365	3B	leek	6.25	7.96147	1.35603	0.25
2023-04-20	2021	2120	365	1B	leek	9.5	7.96147	1.35603	0.308221
2023-04-20	2021	2120	365	3A	leek	11.25	7.96147	1.35603	0.33541
2023-04-20	2021	2120	365	3B	squirrel_corn	15.75	7.96147	1.35603	0.396863
2023-04-25	2022	2221	370	3B	squirrel_corn	-15	10.625	1.94597	-0.387298
2023-04-25	2022	2221	370	1A	squirrel_corn	-5	10.625	1.94597	-0.223607
2023-04-25	2022	2221	370	1B	leek	-5	10.625	1.94597	-0.223607
2023-04-25	2022	2221	370	1A	cutleaf_toothwort	-2.5	10.625	1.94597	-0.158114
2023-04-25	2022	2221	370	3B	trillium	-2.5	10.625	1.94597	-0.158114
2023-04-25	2022	2221	370	3A	trout_lily	-2.25	10.625	1.94597	-0.15
2023-04-25	2022	2221	370	2B	leek	-1.75	10.625	1.94597	-0.132288
2023-04-25	2022	2221	370	3A	leek	-1.25	10.625	1.94597	-0.111803
2023-04-25	2022	2221	370	2B	trout_lily	-0.75	10.625	1.94597	-0.0866025
2023-04-25	2022	2221	370	1A	trout_lily	-0.5	10.625	1.94597	-0.0707107
2023-04-25	2022	2221	370	3A	cutleaf_toothwort	-0.25	10.625	1.94597	-0.05
2023-04-25	2022	2221	370	1A	mayapple	0	10.625	1.94597	0
2023-04-25	2022	2221	370	1A	trillium	0	10.625	1.94597	0
2023-04-25	2022	2221	370	1A	sugar_maple	0	10.625	1.94597	0
2023-04-25	2022	2221	370	1A	beech	0	10.625	1.94597	0
2023-04-25	2022	2221	370	2A	spring_beauty	0	10.625	1.94597	0
2023-04-25	2022	2221	370	2A	cutleaf_toothwort	0	10.625	1.94597	0
2023-04-25	2022	2221	370	2A	mayapple	0	10.625	1.94597	0
2023-04-25	2022	2221	370	2A	trillium	0	10.625	1.94597	0
2023-04-25	2022	2221	370	2A	sugar_maple	0	10.625	1.94597	0
2023-04-25	2022	2221	370	2A	beech	0	10.625	1.94597	0
2023-04-25	2022	2221	370	3A	squirrel_corn	0	10.625	1.94597	0
2023-04-25	2022	2221	370	3A	spring_beauty	0	10.625	1.94597	0
2023-04-25	2022	2221	370	3A	mayapple	0	10.625	1.94597	0
2023-04-25	2022	2221	370	3A	trillium	0	10.625	1.94597	0
2023-04-25	2022	2221	370	3A	sugar_maple	0	10.625	1.94597	0
2023-04-25	2022	2221	370	3A	beech	0	10.625	1.94597	0
2023-04-25	2022	2221	370	1B	mayapple	0	10.625	1.94597	0
2023-04-25	2022	2221	370	1B	trillium	0	10.625	1.94597	0
2023-04-25	2022	2221	370	1B	sugar_maple	0	10.625	1.94597	0
2023-04-25	2022	2221	370	1B	beech	0	10.625	1.94597	0
2023-04-25	2022	2221	370	2B	spring_beauty	0	10.625	1.94597	0
2023-04-25	2022	2221	370	2B	cutleaf_toothwort	0	10.625	1.94597	0
2023-04-25	2022	2221	370	2B	mayapple	0	10.625	1.94597	0
2023-04-25	2022	2221	370	2B	trillium	0	10.625	1.94597	0
2023-04-25	2022	2221	370	2B	sugar_maple	0	10.625	1.94597	0
2023-04-25	2022	2221	370	2B	beech	0	10.625	1.94597	0
2023-04-25	2022	2221	370	3B	cutleaf_toothwort	0	10.625	1.94597	0
2023-04-25	2022	2221	370	3B	trout_lily	0	10.625	1.94597	0
2023-04-25	2022	2221	370	3B	sugar_maple	0	10.625	1.94597	0
2023-04-25	2022	2221	370	3B	beech	0	10.625	1.94597	0
2023-04-25	2022	2221	370	1B	cutleaf_toothwort	0.25	10.625	1.94597	0.05
2023-04-25	2022	2221	370	1A	spring_beauty	0.5	10.625	1.94597	0.0707107
2023-04-25	2022	2221	370	3B	spring_beauty	0.5	10.625	1.94597	0.0707107
2023-04-25	2022	2221	370	2B	squirrel_corn	1	10.625	1.94597	0.1
2023-04-25	2022	2221	370	1A	leek	1.25	10.625	1.94597	0.111803
2023-04-25	2022	2221	370	2A	trout_lily	1.25	10.625	1.94597	0.111803
2023-04-25	2022	2221	370	1B	trout_lily	1.25	10.625	1.94597	0.111803
2023-04-25	2022	2221	370	3B	leek	1.25	10.625	1.94597	0.111803
2023-04-25	2022	2221	370	1B	spring_beauty	3.5	10.625	1.94597	0.187083
2023-04-25	2022	2221	370	2A	leek	3.75	10.625	1.94597	0.193649
2023-04-25	2022	2221	370	2A	squirrel_corn	4.5	10.625	1.94597	0.212132
2023-04-25	2022	2221	370	1B	squirrel_corn	7.5	10.625	1.94597	0.273861
2023-04-25	2022	2221	370	3B	mayapple	12.5	10.625	1.94597	0.353553

## Sheet: Same Year Data
Year	Plot	Species	cover_untransformed	Temp	Precip	cover_transformed
2008	1A	leek	14.25	5.56481	3.69147	0.377492
2008	1A	squirrel_corn	1.25	5.56481	3.69147	0.111803
2008	1A	spring_beauty	0.5	5.56481	3.69147	0.0707107
2008	1A	cutleaf_toothwort	0	5.56481	3.69147	0
2008	1A	mayapple	0	5.56481	3.69147	0
2008	1A	trillium	0	5.56481	3.69147	0
2008	1A	trout_lily	0.5	5.56481	3.69147	0.0707107
2008	1A	sugar_maple	0	5.56481	3.69147	0
2008	1A	beech	0	5.56481	3.69147	0
2008	2A	leek	1.25	5.56481	3.69147	0.111803
2008	2A	squirrel_corn	1.25	5.56481	3.69147	0.111803
2008	2A	spring_beauty	0.25	5.56481	3.69147	0.05
2008	2A	cutleaf_toothwort	0	5.56481	3.69147	0
2008	2A	mayapple	0	5.56481	3.69147	0
2008	2A	trillium	0	5.56481	3.69147	0
2008	2A	trout_lily	0	5.56481	3.69147	0
2008	2A	sugar_maple	0	5.56481	3.69147	0
2008	2A	beech	0	5.56481	3.69147	0
2008	3A	leek	21.25	5.56481	3.69147	0.460977
2008	3A	squirrel_corn	0.5	5.56481	3.69147	0.0707107
2008	3A	spring_beauty	1.5	5.56481	3.69147	0.122474
2008	3A	cutleaf_toothwort	1	5.56481	3.69147	0.1
2008	3A	mayapple	0	5.56481	3.69147	0
2008	3A	trillium	0	5.56481	3.69147	0
2008	3A	trout_lily	2.5	5.56481	3.69147	0.158114
2008	3A	sugar_maple	0	5.56481	3.69147	0
2008	3A	beech	0	5.56481	3.69147	0
2008	1B	leek	15.25	5.56481	3.69147	0.390512
2008	1B	squirrel_corn	1.5	5.56481	3.69147	0.122474
2008	1B	spring_beauty	1.5	5.56481	3.69147	0.122474
2008	1B	cutleaf_toothwort	1.25	5.56481	3.69147	0.111803
2008	1B	mayapple	0	5.56481	3.69147	0
2008	1B	trillium	0	5.56481	3.69147	0
2008	1B	trout_lily	0	5.56481	3.69147	0
2008	1B	sugar_maple	0	5.56481	3.69147	0
2008	1B	beech	0	5.56481	3.69147	0
2008	2B	leek	8.25	5.56481	3.69147	0.287228
2008	2B	squirrel_corn	1.25	5.56481	3.69147	0.111803
2008	2B	spring_beauty	0.75	5.56481	3.69147	0.0866025
2008	2B	cutleaf_toothwort	0	5.56481	3.69147	0
2008	2B	mayapple	0	5.56481	3.69147	0
2008	2B	trillium	0	5.56481	3.69147	0
2008	2B	trout_lily	1.5	5.56481	3.69147	0.122474
2008	2B	sugar_maple	0	5.56481	3.69147	0
2008	2B	beech	0	5.56481	3.69147	0
2008	3B	leek	8	5.56481	3.69147	0.282843
2008	3B	squirrel_corn	0.5	5.56481	3.69147	0.0707107
2008	3B	spring_beauty	0	5.56481	3.69147	0
2008	3B	cutleaf_toothwort	2.25	5.56481	3.69147	0.15
2008	3B	mayapple	0	5.56481	3.69147	0
2008	3B	trillium	0	5.56481	3.69147	0
2008	3B	trout_lily	0	5.56481	3.69147	0
2008	3B	sugar_maple	0	5.56481	3.69147	0
2008	3B	beech	0	5.56481	3.69147	0
2009	1A	leek	35	5.27315	2.2606	0.591608
2009	1A	squirrel_corn	3	5.27315	2.2606	0.173205
2009	1A	spring_beauty	1	5.27315	2.2606	0.1
2009	1A	cutleaf_toothwort	0.25	5.27315	2.2606	0.05
2009	1A	mayapple	0.5	5.27315	2.2606	0.0707107
2009	1A	trillium	0	5.27315	2.2606	0
2009	1A	trout_lily	1.25	5.27315	2.2606	0.111803
2009	1A	sugar_maple	0	5.27315	2.2606	0
2009	1A	beech	0	5.27315	2.2606	0
2009	2A	leek	3	5.27315	2.2606	0.173205
2009	2A	squirrel_corn	7.75	5.27315	2.2606	0.278388
2009	2A	spring_beauty	0	5.27315	2.2606	0
2009	2A	cutleaf_toothwort	0	5.27315	2.2606	0
2009	2A	mayapple	0	5.27315	2.2606	0
2009	2A	trillium	0	5.27315	2.2606	0
2009	2A	trout_lily	1.25	5.27315	2.2606	0.111803
2009	2A	sugar_maple	0	5.27315	2.2606	0
2009	2A	beech	0	5.27315	2.2606	0
2009	3A	leek	25	5.27315	2.2606	0.5
2009	3A	squirrel_corn	3	5.27315	2.2606	0.173205
2009	3A	spring_beauty	0.5	5.27315	2.2606	0.0707107
2009	3A	cutleaf_toothwort	1.25	5.27315	2.2606	0.111803
2009	3A	mayapple	0	5.27315	2.2606	0
2009	3A	trillium	0	5.27315	2.2606	0
2009	3A	trout_lily	1	5.27315	2.2606	0.1
2009	3A	sugar_maple	0	5.27315	2.2606	0
2009	3A	beech	0	5.27315	2.2606	0
2009	1B	leek	15	5.27315	2.2606	0.387298
2009	1B	squirrel_corn	8	5.27315	2.2606	0.282843
2009	1B	spring_beauty	1.25	5.27315	2.2606	0.111803
2009	1B	cutleaf_toothwort	0	5.27315	2.2606	0
2009	1B	mayapple	0	5.27315	2.2606	0
2009	1B	trillium	0	5.27315	2.2606	0
2009	1B	trout_lily	0	5.27315	2.2606	0
2009	1B	sugar_maple	0	5.27315	2.2606	0
2009	1B	beech	0	5.27315	2.2606	0
2009	2B	leek	1.25	5.27315	2.2606	0.111803
2009	2B	squirrel_corn	2	5.27315	2.2606	0.141421
2009	2B	spring_beauty	1.25	5.27315	2.2606	0.111803
2009	2B	cutleaf_toothwort	0	5.27315	2.2606	0
2009	2B	mayapple	0	5.27315	2.2606	0
2009	2B	trillium	0	5.27315	2.2606	0
2009	2B	trout_lily	5.5	5.27315	2.2606	0.234521
2009	2B	sugar_maple	0	5.27315	2.2606	0
2009	2B	beech	0	5.27315	2.2606	0
2009	3B	leek	21.25	5.27315	2.2606	0.460977
2009	3B	squirrel_corn	4	5.27315	2.2606	0.2
2009	3B	spring_beauty	1	5.27315	2.2606	0.1
2009	3B	cutleaf_toothwort	2.75	5.27315	2.2606	0.165831
2009	3B	mayapple	0.75	5.27315	2.2606	0.0866025
2009	3B	trillium	3.25	5.27315	2.2606	0.180278
2009	3B	trout_lily	0	5.27315	2.2606	0
2009	3B	sugar_maple	0	5.27315	2.2606	0
2009	3B	beech	0	5.27315	2.2606	0
2010	1A	leek	40	8.36111	1.02447	0.632456
2010	1A	squirrel_corn	5	8.36111	1.02447	0.223607
2010	1A	spring_beauty	1	8.36111	1.02447	0.1
2010	1A	cutleaf_toothwort	5	8.36111	1.02447	0.223607
2010	1A	mayapple	2.5	8.36111	1.02447	0.158114
2010	1A	trillium	0	8.36111	1.02447	0
2010	1A	trout_lily	0	8.36111	1.02447	0
2010	1A	sugar_maple	3	8.36111	1.02447	0.173205
2010	1A	beech	0	8.36111	1.02447	0
2010	2A	leek	17.5	8.36111	1.02447	0.41833
2010	2A	squirrel_corn	8.75	8.36111	1.02447	0.295804
2010	2A	spring_beauty	0	8.36111	1.02447	0
2010	2A	cutleaf_toothwort	0	8.36111	1.02447	0
2010	2A	mayapple	0	8.36111	1.02447	0
2010	2A	trillium	0	8.36111	1.02447	0
2010	2A	trout_lily	0	8.36111	1.02447	0
2010	2A	sugar_maple	2.5	8.36111	1.02447	0.158114
2010	2A	beech	0	8.36111	1.02447	0
2010	3A	leek	41.25	8.36111	1.02447	0.642262
2010	3A	squirrel_corn	6.25	8.36111	1.02447	0.25
2010	3A	spring_beauty	1	8.36111	1.02447	0.1
2010	3A	cutleaf_toothwort	0.5	8.36111	1.02447	0.0707107
2010	3A	mayapple	0	8.36111	1.02447	0
2010	3A	trillium	0	8.36111	1.02447	0
2010	3A	trout_lily	0.5	8.36111	1.02447	0.0707107
2010	3A	sugar_maple	0	8.36111	1.02447	0
2010	3A	beech	0	8.36111	1.02447	0
2010	1B	leek	25	8.36111	1.02447	0.5
2010	1B	squirrel_corn	22.25	8.36111	1.02447	0.471699
2010	1B	spring_beauty	1.75	8.36111	1.02447	0.132288
2010	1B	cutleaf_toothwort	0	8.36111	1.02447	0
2010	1B	mayapple	0	8.36111	1.02447	0
2010	1B	trillium	0	8.36111	1.02447	0
2010	1B	trout_lily	1	8.36111	1.02447	0.1
2010	1B	sugar_maple	2.5	8.36111	1.02447	0.158114
2010	1B	beech	0	8.36111	1.02447	0
2010	2B	leek	11.25	8.36111	1.02447	0.33541
2010	2B	squirrel_corn	3.75	8.36111	1.02447	0.193649
2010	2B	spring_beauty	0	8.36111	1.02447	0
2010	2B	cutleaf_toothwort	0	8.36111	1.02447	0
2010	2B	mayapple	0	8.36111	1.02447	0
2010	2B	trillium	0	8.36111	1.02447	0
2010	2B	trout_lily	10	8.36111	1.02447	0.316228
2010	2B	sugar_maple	5	8.36111	1.02447	0.223607
2010	2B	beech	0.5	8.36111	1.02447	0.0707107
2010	3B	leek	25	8.36111	1.02447	0.5
2010	3B	squirrel_corn	2.5	8.36111	1.02447	0.158114
2010	3B	spring_beauty	1	8.36111	1.02447	0.1
2010	3B	cutleaf_toothwort	6.25	8.36111	1.02447	0.25
2010	3B	mayapple	6.25	8.36111	1.02447	0.25
2010	3B	trillium	1.75	8.36111	1.02447	0.132288
2010	3B	trout_lily	0	8.36111	1.02447	0
2010	3B	sugar_maple	0	8.36111	1.02447	0
2010	3B	beech	0	8.36111	1.02447	0
2011	1A	leek	17.5	5.10648	3.2512	0.41833
2011	1A	squirrel_corn	3.75	5.10648	3.2512	0.193649
2011	1A	spring_beauty	1	5.10648	3.2512	0.1
2011	1A	cutleaf_toothwort	0.75	5.10648	3.2512	0.0866025
2011	1A	mayapple	0.75	5.10648	3.2512	0.0866025
2011	1A	trillium	0	5.10648	3.2512	0
2011	1A	trout_lily	1.5	5.10648	3.2512	0.122474
2011	1A	sugar_maple	0	5.10648	3.2512	0
2011	1A	beech	0	5.10648	3.2512	0
2011	2A	leek	2	5.10648	3.2512	0.141421
2011	2A	squirrel_corn	2.75	5.10648	3.2512	0.165831
2011	2A	spring_beauty	0.25	5.10648	3.2512	0.05
2011	2A	cutleaf_toothwort	0	5.10648	3.2512	0
2011	2A	mayapple	0	5.10648	3.2512	0
2011	2A	trillium	0	5.10648	3.2512	0
2011	2A	trout_lily	1	5.10648	3.2512	0.1
2011	2A	sugar_maple	0	5.10648	3.2512	0
2011	2A	beech	0	5.10648	3.2512	0
2011	3A	leek	33.75	5.10648	3.2512	0.580948
2011	3A	squirrel_corn	7.75	5.10648	3.2512	0.278388
2011	3A	spring_beauty	1	5.10648	3.2512	0.1
2011	3A	cutleaf_toothwort	2.5	5.10648	3.2512	0.158114
2011	3A	mayapple	0	5.10648	3.2512	0
2011	3A	trillium	0	5.10648	3.2512	0
2011	3A	trout_lily	3.75	5.10648	3.2512	0.193649
2011	3A	sugar_maple	0	5.10648	3.2512	0
2011	3A	beech	0	5.10648	3.2512	0
2011	1B	leek	8.75	5.10648	3.2512	0.295804
2011	1B	squirrel_corn	15.5	5.10648	3.2512	0.3937
2011	1B	spring_beauty	1.75	5.10648	3.2512	0.132288
2011	1B	cutleaf_toothwort	0.5	5.10648	3.2512	0.0707107
2011	1B	mayapple	0	5.10648	3.2512	0
2011	1B	trillium	0	5.10648	3.2512	0
2011	1B	trout_lily	0.5	5.10648	3.2512	0.0707107
2011	1B	sugar_maple	0	5.10648	3.2512	0
2011	1B	beech	0	5.10648	3.2512	0
2011	2B	leek	9.5	5.10648	3.2512	0.308221
2011	2B	squirrel_corn	3	5.10648	3.2512	0.173205
2011	2B	spring_beauty	0	5.10648	3.2512	0
2011	2B	cutleaf_toothwort	0	5.10648	3.2512	0
2011	2B	mayapple	0	5.10648	3.2512	0
2011	2B	trillium	0	5.10648	3.2512	0
2011	2B	trout_lily	3.75	5.10648	3.2512	0.193649
2011	2B	sugar_maple	0	5.10648	3.2512	0
2011	2B	beech	0	5.10648	3.2512	0
2011	3B	leek	17.5	5.10648	3.2512	0.41833
2011	3B	squirrel_corn	4.5	5.10648	3.2512	0.212132
2011	3B	spring_beauty	0.5	5.10648	3.2512	0.0707107
2011	3B	cutleaf_toothwort	2.25	5.10648	3.2512	0.15
2011	3B	mayapple	2.25	5.10648	3.2512	0.15
2011	3B	trillium	1.5	5.10648	3.2512	0.122474
2011	3B	trout_lily	0	5.10648	3.2512	0
2011	3B	sugar_maple	0	5.10648	3.2512	0
2011	3B	beech	0	5.10648	3.2512	0
2012	1A	leek	31.25	9.32407	1.4986	0.559017
2012	1A	squirrel_corn	9.25	9.32407	1.4986	0.304138
2012	1A	spring_beauty	2.25	9.32407	1.4986	0.15
2012	1A	cutleaf_toothwort	0	9.32407	1.4986	0
2012	1A	mayapple	12.5	9.32407	1.4986	0.353553
2012	1A	trillium	0	9.32407	1.4986	0
2012	1A	trout_lily	1.25	9.32407	1.4986	0.111803
2012	1A	sugar_maple	0	9.32407	1.4986	0
2012	1A	beech	0	9.32407	1.4986	0
2012	2A	leek	13.75	9.32407	1.4986	0.37081
2012	2A	squirrel_corn	8	9.32407	1.4986	0.282843
2012	2A	spring_beauty	0.5	9.32407	1.4986	0.0707107
2012	2A	cutleaf_toothwort	0	9.32407	1.4986	0
2012	2A	mayapple	0	9.32407	1.4986	0
2012	2A	trillium	0	9.32407	1.4986	0
2012	2A	trout_lily	2.5	9.32407	1.4986	0.158114
2012	2A	sugar_maple	0	9.32407	1.4986	0
2012	2A	beech	0	9.32407	1.4986	0
2012	3A	leek	41.25	9.32407	1.4986	0.642262
2012	3A	squirrel_corn	7.25	9.32407	1.4986	0.269258
2012	3A	spring_beauty	1.75	9.32407	1.4986	0.132288
2012	3A	cutleaf_toothwort	0.75	9.32407	1.4986	0.0866025
2012	3A	mayapple	0	9.32407	1.4986	0
2012	3A	trillium	0	9.32407	1.4986	0
2012	3A	trout_lily	3.75	9.32407	1.4986	0.193649
2012	3A	sugar_maple	0	9.32407	1.4986	0
2012	3A	beech	0	9.32407	1.4986	0
2012	1B	leek	18.75	9.32407	1.4986	0.433013
2012	1B	squirrel_corn	38	9.32407	1.4986	0.616441
2012	1B	spring_beauty	1.25	9.32407	1.4986	0.111803
2012	1B	cutleaf_toothwort	1.25	9.32407	1.4986	0.111803
2012	1B	mayapple	0	9.32407	1.4986	0
2012	1B	trillium	0	9.32407	1.4986	0
2012	1B	trout_lily	1.25	9.32407	1.4986	0.111803
2012	1B	sugar_maple	0	9.32407	1.4986	0
2012	1B	beech	0	9.32407	1.4986	0
2012	2B	leek	13.5	9.32407	1.4986	0.367423
2012	2B	squirrel_corn	10	9.32407	1.4986	0.316228
2012	2B	spring_beauty	1	9.32407	1.4986	0.1
2012	2B	cutleaf_toothwort	0	9.32407	1.4986	0
2012	2B	mayapple	0	9.32407	1.4986	0
2012	2B	trillium	0	9.32407	1.4986	0
2012	2B	trout_lily	6.25	9.32407	1.4986	0.25
2012	2B	sugar_maple	2.5	9.32407	1.4986	0.158114
2012	2B	beech	0	9.32407	1.4986	0
2012	3B	leek	25	9.32407	1.4986	0.5
2012	3B	squirrel_corn	2.25	9.32407	1.4986	0.15
2012	3B	spring_beauty	1.5	9.32407	1.4986	0.122474
2012	3B	cutleaf_toothwort	6.25	9.32407	1.4986	0.25
2012	3B	mayapple	10	9.32407	1.4986	0.316228
2012	3B	trillium	3.75	9.32407	1.4986	0.193649
2012	3B	trout_lily	0	9.32407	1.4986	0
2012	3B	sugar_maple	0	9.32407	1.4986	0
2012	3B	beech	0	9.32407	1.4986	0
2013	1A	leek	35.5	6.51852	2.2606	0.595819
2013	1A	squirrel_corn	13.75	6.51852	2.2606	0.37081
2013	1A	spring_beauty	0.5	6.51852	2.2606	0.0707107
2013	1A	cutleaf_toothwort	2.5	6.51852	2.2606	0.158114
2013	1A	mayapple	1.25	6.51852	2.2606	0.111803
2013	1A	trillium	0	6.51852	2.2606	0
2013	1A	trout_lily	0.5	6.51852	2.2606	0.0707107
2013	1A	sugar_maple	0	6.51852	2.2606	0
2013	1A	beech	0	6.51852	2.2606	0
2013	2A	leek	2.5	6.51852	2.2606	0.158114
2013	2A	squirrel_corn	7.5	6.51852	2.2606	0.273861
2013	2A	spring_beauty	0	6.51852	2.2606	0
2013	2A	cutleaf_toothwort	0	6.51852	2.2606	0
2013	2A	mayapple	0	6.51852	2.2606	0
2013	2A	trillium	0	6.51852	2.2606	0
2013	2A	trout_lily	1.25	6.51852	2.2606	0.111803
2013	2A	sugar_maple	0	6.51852	2.2606	0
2013	2A	beech	0	6.51852	2.2606	0
2013	3A	leek	37.5	6.51852	2.2606	0.612372
2013	3A	squirrel_corn	0	6.51852	2.2606	0
2013	3A	spring_beauty	1	6.51852	2.2606	0.1
2013	3A	cutleaf_toothwort	1.25	6.51852	2.2606	0.111803
2013	3A	mayapple	0	6.51852	2.2606	0
2013	3A	trillium	0	6.51852	2.2606	0
2013	3A	trout_lily	1.25	6.51852	2.2606	0.111803
2013	3A	sugar_maple	0	6.51852	2.2606	0
2013	3A	beech	0	6.51852	2.2606	0
2013	1B	leek	8	6.51852	2.2606	0.282843
2013	1B	squirrel_corn	5	6.51852	2.2606	0.223607
2013	1B	spring_beauty	2.25	6.51852	2.2606	0.15
2013	1B	cutleaf_toothwort	0.5	6.51852	2.2606	0.0707107
2013	1B	mayapple	0	6.51852	2.2606	0
2013	1B	trillium	0	6.51852	2.2606	0
2013	1B	trout_lily	0	6.51852	2.2606	0
2013	1B	sugar_maple	0	6.51852	2.2606	0
2013	1B	beech	0	6.51852	2.2606	0
2013	2B	leek	2.25	6.51852	2.2606	0.15
2013	2B	squirrel_corn	5	6.51852	2.2606	0.223607
2013	2B	spring_beauty	1.5	6.51852	2.2606	0.122474
2013	2B	cutleaf_toothwort	0	6.51852	2.2606	0
2013	2B	mayapple	0	6.51852	2.2606	0
2013	2B	trillium	0	6.51852	2.2606	0
2013	2B	trout_lily	2.25	6.51852	2.2606	0.15
2013	2B	sugar_maple	0	6.51852	2.2606	0
2013	2B	beech	0	6.51852	2.2606	0
2013	3B	leek	25	6.51852	2.2606	0.5
2013	3B	squirrel_corn	3.75	6.51852	2.2606	0.193649
2013	3B	spring_beauty	1	6.51852	2.2606	0.1
2013	3B	cutleaf_toothwort	3.5	6.51852	2.2606	0.187083
2013	3B	mayapple	5.5	6.51852	2.2606	0.234521
2013	3B	trillium	1.25	6.51852	2.2606	0.111803
2013	3B	trout_lily	0	6.51852	2.2606	0
2013	3B	sugar_maple	0	6.51852	2.2606	0
2013	3B	beech	0	6.51852	2.2606	0
2014	1A	leek	32.5	7.89815	2.87867	0.570088
2014	1A	squirrel_corn	12.5	7.89815	2.87867	0.353553
2014	1A	spring_beauty	0	7.89815	2.87867	0
2014	1A	cutleaf_toothwort	2.5	7.89815	2.87867	0.158114
2014	1A	mayapple	2.5	7.89815	2.87867	0.158114
2014	1A	trillium	0	7.89815	2.87867	0
2014	1A	trout_lily	0.5	7.89815	2.87867	0.0707107
2014	1A	sugar_maple	0	7.89815	2.87867	0
2014	1A	beech	0	7.89815	2.87867	0
2014	2A	leek	2.5	7.89815	2.87867	0.158114
2014	2A	squirrel_corn	13.75	7.89815	2.87867	0.37081
2014	2A	spring_beauty	0	7.89815	2.87867	0
2014	2A	cutleaf_toothwort	0	7.89815	2.87867	0
2014	2A	mayapple	0	7.89815	2.87867	0
2014	2A	trillium	0	7.89815	2.87867	0
2014	2A	trout_lily	0.5	7.89815	2.87867	0.0707107
2014	2A	sugar_maple	0	7.89815	2.87867	0
2014	2A	beech	0	7.89815	2.87867	0
2014	3A	leek	35	7.89815	2.87867	0.591608
2014	3A	squirrel_corn	1.75	7.89815	2.87867	0.132288
2014	3A	spring_beauty	2	7.89815	2.87867	0.141421
2014	3A	cutleaf_toothwort	1.25	7.89815	2.87867	0.111803
2014	3A	mayapple	0	7.89815	2.87867	0
2014	3A	trillium	0	7.89815	2.87867	0
2014	3A	trout_lily	2.25	7.89815	2.87867	0.15
2014	3A	sugar_maple	0	7.89815	2.87867	0
2014	3A	beech	0	7.89815	2.87867	0
2014	1B	leek	4.25	7.89815	2.87867	0.206155
2014	1B	squirrel_corn	10.5	7.89815	2.87867	0.324037
2014	1B	spring_beauty	1	7.89815	2.87867	0.1
2014	1B	cutleaf_toothwort	0.5	7.89815	2.87867	0.0707107
2014	1B	mayapple	0	7.89815	2.87867	0
2014	1B	trillium	0	7.89815	2.87867	0
2014	1B	trout_lily	0.5	7.89815	2.87867	0.0707107
2014	1B	sugar_maple	0	7.89815	2.87867	0
2014	1B	beech	0	7.89815	2.87867	0
2014	2B	leek	21.25	7.89815	2.87867	0.460977
2014	2B	squirrel_corn	16.75	7.89815	2.87867	0.409268
2014	2B	spring_beauty	0.5	7.89815	2.87867	0.0707107
2014	2B	cutleaf_toothwort	0	7.89815	2.87867	0
2014	2B	mayapple	0	7.89815	2.87867	0
2014	2B	trillium	0	7.89815	2.87867	0
2014	2B	trout_lily	5	7.89815	2.87867	0.223607
2014	2B	sugar_maple	0	7.89815	2.87867	0
2014	2B	beech	0	7.89815	2.87867	0
2014	3B	leek	22.5	7.89815	2.87867	0.474342
2014	3B	squirrel_corn	5	7.89815	2.87867	0.223607
2014	3B	spring_beauty	1.25	7.89815	2.87867	0.111803
2014	3B	cutleaf_toothwort	0.75	7.89815	2.87867	0.0866025
2014	3B	mayapple	3.75	7.89815	2.87867	0.193649
2014	3B	trillium	0.5	7.89815	2.87867	0.0707107
2014	3B	trout_lily	0	7.89815	2.87867	0
2014	3B	sugar_maple	0	7.89815	2.87867	0
2014	3B	beech	0	7.89815	2.87867	0
2015	1A	leek	24.25	6.21296	2.19287	0.492443
2015	1A	squirrel_corn	9.25	6.21296	2.19287	0.304138
2015	1A	spring_beauty	0.5	6.21296	2.19287	0.0707107
2015	1A	cutleaf_toothwort	0	6.21296	2.19287	0
2015	1A	mayapple	0	6.21296	2.19287	0
2015	1A	trillium	0	6.21296	2.19287	0
2015	1A	trout_lily	0.5	6.21296	2.19287	0.0707107
2015	1A	sugar_maple	0	6.21296	2.19287	0
2015	1A	beech	0	6.21296	2.19287	0
2015	2A	leek	1.25	6.21296	2.19287	0.111803
2015	2A	squirrel_corn	4.25	6.21296	2.19287	0.206155
2015	2A	spring_beauty	0	6.21296	2.19287	0
2015	2A	cutleaf_toothwort	0	6.21296	2.19287	0
2015	2A	mayapple	0	6.21296	2.19287	0
2015	2A	trillium	0	6.21296	2.19287	0
2015	2A	trout_lily	0	6.21296	2.19287	0
2015	2A	sugar_maple	0	6.21296	2.19287	0
2015	2A	beech	0	6.21296	2.19287	0
2015	3A	leek	36.25	6.21296	2.19287	0.60208
2015	3A	squirrel_corn	0.5	6.21296	2.19287	0.0707107
2015	3A	spring_beauty	0.5	6.21296	2.19287	0.0707107
2015	3A	cutleaf_toothwort	0.75	6.21296	2.19287	0.0866025
2015	3A	mayapple	0	6.21296	2.19287	0
2015	3A	trillium	0	6.21296	2.19287	0
2015	3A	trout_lily	1	6.21296	2.19287	0.1
2015	3A	sugar_maple	0	6.21296	2.19287	0
2015	3A	beech	0	6.21296	2.19287	0
2015	1B	leek	4.5	6.21296	2.19287	0.212132
2015	1B	squirrel_corn	5.75	6.21296	2.19287	0.239792
2015	1B	spring_beauty	0.5	6.21296	2.19287	0.0707107
2015	1B	cutleaf_toothwort	0	6.21296	2.19287	0
2015	1B	mayapple	0	6.21296	2.19287	0
2015	1B	trillium	0	6.21296	2.19287	0
2015	1B	trout_lily	0	6.21296	2.19287	0
2015	1B	sugar_maple	0	6.21296	2.19287	0
2015	1B	beech	0	6.21296	2.19287	0
2015	2B	leek	2.5	6.21296	2.19287	0.158114
2015	2B	squirrel_corn	0.25	6.21296	2.19287	0.05
2015	2B	spring_beauty	0	6.21296	2.19287	0
2015	2B	cutleaf_toothwort	0	6.21296	2.19287	0
2015	2B	mayapple	0	6.21296	2.19287	0
2015	2B	trillium	0	6.21296	2.19287	0
2015	2B	trout_lily	2.25	6.21296	2.19287	0.15
2015	2B	sugar_maple	0	6.21296	2.19287	0
2015	2B	beech	0	6.21296	2.19287	0
2015	3B	leek	22.5	6.21296	2.19287	0.474342
2015	3B	squirrel_corn	5.75	6.21296	2.19287	0.239792
2015	3B	spring_beauty	1.75	6.21296	2.19287	0.132288
2015	3B	cutleaf_toothwort	0.75	6.21296	2.19287	0.0866025
2015	3B	mayapple	1.25	6.21296	2.19287	0.111803
2015	3B	trillium	0.5	6.21296	2.19287	0.0707107
2015	3B	trout_lily	0	6.21296	2.19287	0
2015	3B	sugar_maple	0	6.21296	2.19287	0
2015	3B	beech	0	6.21296	2.19287	0
2016	1A	leek	30	8.41667	1.9812	0.547723
2016	1A	squirrel_corn	20	8.41667	1.9812	0.447214
2016	1A	spring_beauty	0.25	8.41667	1.9812	0.05
2016	1A	cutleaf_toothwort	0	8.41667	1.9812	0
2016	1A	mayapple	5	8.41667	1.9812	0.223607
2016	1A	trillium	0	8.41667	1.9812	0
2016	1A	trout_lily	1.25	8.41667	1.9812	0.111803
2016	1A	sugar_maple	0	8.41667	1.9812	0
2016	1A	beech	0	8.41667	1.9812	0
2016	2A	leek	3.75	8.41667	1.9812	0.193649
2016	2A	squirrel_corn	23.75	8.41667	1.9812	0.48734
2016	2A	spring_beauty	0	8.41667	1.9812	0
2016	2A	cutleaf_toothwort	0	8.41667	1.9812	0
2016	2A	mayapple	0	8.41667	1.9812	0
2016	2A	trillium	0	8.41667	1.9812	0
2016	2A	trout_lily	1	8.41667	1.9812	0.1
2016	2A	sugar_maple	0	8.41667	1.9812	0
2016	2A	beech	0	8.41667	1.9812	0
2016	3A	leek	37.5	8.41667	1.9812	0.612372
2016	3A	squirrel_corn	1	8.41667	1.9812	0.1
2016	3A	spring_beauty	0.75	8.41667	1.9812	0.0866025
2016	3A	cutleaf_toothwort	1.25	8.41667	1.9812	0.111803
2016	3A	mayapple	0	8.41667	1.9812	0
2016	3A	trillium	0	8.41667	1.9812	0
2016	3A	trout_lily	1.25	8.41667	1.9812	0.111803
2016	3A	sugar_maple	0	8.41667	1.9812	0
2016	3A	beech	0.25	8.41667	1.9812	0.05
2016	1B	leek	20	8.41667	1.9812	0.447214
2016	1B	squirrel_corn	27.5	8.41667	1.9812	0.524404
2016	1B	spring_beauty	2.25	8.41667	1.9812	0.15
2016	1B	cutleaf_toothwort	1	8.41667	1.9812	0.1
2016	1B	mayapple	0	8.41667	1.9812	0
2016	1B	trillium	0	8.41667	1.9812	0
2016	1B	trout_lily	2.5	8.41667	1.9812	0.158114
2016	1B	sugar_maple	1	8.41667	1.9812	0.1
2016	1B	beech	0.25	8.41667	1.9812	0.05
2016	2B	leek	20	8.41667	1.9812	0.447214
2016	2B	squirrel_corn	5.5	8.41667	1.9812	0.234521
2016	2B	spring_beauty	0	8.41667	1.9812	0
2016	2B	cutleaf_toothwort	0	8.41667	1.9812	0
2016	2B	mayapple	0	8.41667	1.9812	0
2016	2B	trillium	0	8.41667	1.9812	0
2016	2B	trout_lily	8	8.41667	1.9812	0.282843
2016	2B	sugar_maple	7	8.41667	1.9812	0.264575
2016	2B	beech	0	8.41667	1.9812	0
2016	3B	leek	27.5	8.41667	1.9812	0.524404
2016	3B	squirrel_corn	10	8.41667	1.9812	0.316228
2016	3B	spring_beauty	0.5	8.41667	1.9812	0.0707107
2016	3B	cutleaf_toothwort	6.25	8.41667	1.9812	0.25
2016	3B	mayapple	4.5	8.41667	1.9812	0.212132
2016	3B	trillium	0	8.41667	1.9812	0
2016	3B	trout_lily	0	8.41667	1.9812	0
2016	3B	sugar_maple	0	8.41667	1.9812	0
2016	3B	beech	0	8.41667	1.9812	0
2017	1A	leek	17.5	11.1389	4.07247	0.41833
2017	1A	squirrel_corn	20.25	11.1389	4.07247	0.45
2017	1A	spring_beauty	1.25	11.1389	4.07247	0.111803
2017	1A	cutleaf_toothwort	0	11.1389	4.07247	0
2017	1A	mayapple	0	11.1389	4.07247	0
2017	1A	trillium	0	11.1389	4.07247	0
2017	1A	trout_lily	1	11.1389	4.07247	0.1
2017	1A	sugar_maple	0.75	11.1389	4.07247	0.0866025
2017	1A	beech	0	11.1389	4.07247	0
2017	2A	leek	1.25	11.1389	4.07247	0.111803
2017	2A	squirrel_corn	37.5	11.1389	4.07247	0.612372
2017	2A	spring_beauty	0	11.1389	4.07247	0
2017	2A	cutleaf_toothwort	0	11.1389	4.07247	0
2017	2A	mayapple	0	11.1389	4.07247	0
2017	2A	trillium	0	11.1389	4.07247	0
2017	2A	trout_lily	0	11.1389	4.07247	0
2017	2A	sugar_maple	1.25	11.1389	4.07247	0.111803
2017	2A	beech	0	11.1389	4.07247	0
2017	3A	leek	26.25	11.1389	4.07247	0.512348
2017	3A	squirrel_corn	1	11.1389	4.07247	0.1
2017	3A	spring_beauty	2	11.1389	4.07247	0.141421
2017	3A	cutleaf_toothwort	0.25	11.1389	4.07247	0.05
2017	3A	mayapple	0	11.1389	4.07247	0
2017	3A	trillium	0	11.1389	4.07247	0
2017	3A	trout_lily	0.75	11.1389	4.07247	0.0866025
2017	3A	sugar_maple	0	11.1389	4.07247	0
2017	3A	beech	0.25	11.1389	4.07247	0.05
2017	1B	leek	4.25	11.1389	4.07247	0.206155
2017	1B	squirrel_corn	18	11.1389	4.07247	0.424264
2017	1B	spring_beauty	1	11.1389	4.07247	0.1
2017	1B	cutleaf_toothwort	1.5	11.1389	4.07247	0.122474
2017	1B	mayapple	0	11.1389	4.07247	0
2017	1B	trillium	0	11.1389	4.07247	0
2017	1B	trout_lily	2.75	11.1389	4.07247	0.165831
2017	1B	sugar_maple	0	11.1389	4.07247	0
2017	1B	beech	0	11.1389	4.07247	0
2017	2B	leek	2.5	11.1389	4.07247	0.158114
2017	2B	squirrel_corn	2.25	11.1389	4.07247	0.15
2017	2B	spring_beauty	0.25	11.1389	4.07247	0.05
2017	2B	cutleaf_toothwort	0	11.1389	4.07247	0
2017	2B	mayapple	0	11.1389	4.07247	0
2017	2B	trillium	0	11.1389	4.07247	0
2017	2B	trout_lily	1.75	11.1389	4.07247	0.132288
2017	2B	sugar_maple	0	11.1389	4.07247	0
2017	2B	beech	0	11.1389	4.07247	0
2017	3B	leek	13.75	11.1389	4.07247	0.37081
2017	3B	squirrel_corn	3.25	11.1389	4.07247	0.180278
2017	3B	spring_beauty	0.25	11.1389	4.07247	0.05
2017	3B	cutleaf_toothwort	1.75	11.1389	4.07247	0.132288
2017	3B	mayapple	7.5	11.1389	4.07247	0.273861
2017	3B	trillium	1.25	11.1389	4.07247	0.111803
2017	3B	trout_lily	0	11.1389	4.07247	0
2017	3B	sugar_maple	0	11.1389	4.07247	0
2017	3B	beech	0	11.1389	4.07247	0
2018	1A	leek	17.5	7.47222	2.90407	0.41833
2018	1A	squirrel_corn	18	7.47222	2.90407	0.424264
2018	1A	spring_beauty	2.75	7.47222	2.90407	0.165831
2018	1A	cutleaf_toothwort	0.25	7.47222	2.90407	0.05
2018	1A	mayapple	2	7.47222	2.90407	0.141421
2018	1A	trillium	0	7.47222	2.90407	0
2018	1A	trout_lily	3.75	7.47222	2.90407	0.193649
2018	1A	sugar_maple	0.25	7.47222	2.90407	0.05
2018	1A	beech	0	7.47222	2.90407	0
2018	2A	leek	0	7.47222	2.90407	0
2018	2A	squirrel_corn	21.25	7.47222	2.90407	0.460977
2018	2A	spring_beauty	2	7.47222	2.90407	0.141421
2018	2A	cutleaf_toothwort	0	7.47222	2.90407	0
2018	2A	mayapple	0	7.47222	2.90407	0
2018	2A	trillium	0	7.47222	2.90407	0
2018	2A	trout_lily	3.75	7.47222	2.90407	0.193649
2018	2A	sugar_maple	0	7.47222	2.90407	0
2018	2A	beech	0	7.47222	2.90407	0
2018	3A	leek	25	7.47222	2.90407	0.5
2018	3A	squirrel_corn	0	7.47222	2.90407	0
2018	3A	spring_beauty	2.5	7.47222	2.90407	0.158114
2018	3A	cutleaf_toothwort	0	7.47222	2.90407	0
2018	3A	mayapple	0	7.47222	2.90407	0
2018	3A	trillium	0	7.47222	2.90407	0
2018	3A	trout_lily	0	7.47222	2.90407	0
2018	3A	sugar_maple	0	7.47222	2.90407	0
2018	3A	beech	0	7.47222	2.90407	0
2018	1B	leek	6.25	7.47222	2.90407	0.25
2018	1B	squirrel_corn	19.25	7.47222	2.90407	0.438748
2018	1B	spring_beauty	3.5	7.47222	2.90407	0.187083
2018	1B	cutleaf_toothwort	0	7.47222	2.90407	0
2018	1B	mayapple	0	7.47222	2.90407	0
2018	1B	trillium	0	7.47222	2.90407	0
2018	1B	trout_lily	0.5	7.47222	2.90407	0.0707107
2018	1B	sugar_maple	0	7.47222	2.90407	0
2018	1B	beech	0	7.47222	2.90407	0
2018	2B	leek	6.25	7.47222	2.90407	0.25
2018	2B	squirrel_corn	0	7.47222	2.90407	0
2018	2B	spring_beauty	2.25	7.47222	2.90407	0.15
2018	2B	cutleaf_toothwort	0	7.47222	2.90407	0
2018	2B	mayapple	0	7.47222	2.90407	0
2018	2B	trillium	0	7.47222	2.90407	0
2018	2B	trout_lily	3	7.47222	2.90407	0.173205
2018	2B	sugar_maple	0.25	7.47222	2.90407	0.05
2018	2B	beech	0	7.47222	2.90407	0
2018	3B	leek	7	7.47222	2.90407	0.264575
2018	3B	squirrel_corn	3	7.47222	2.90407	0.173205
2018	3B	spring_beauty	3.25	7.47222	2.90407	0.180278
2018	3B	cutleaf_toothwort	1	7.47222	2.90407	0.1
2018	3B	mayapple	2.75	7.47222	2.90407	0.165831
2018	3B	trillium	1.25	7.47222	2.90407	0.111803
2018	3B	trout_lily	0	7.47222	2.90407	0
2018	3B	sugar_maple	0	7.47222	2.90407	0
2018	3B	beech	0	7.47222	2.90407	0
2019	1A	leek	24.25	9.23148	3.49673	0.492443
2019	1A	squirrel_corn	31.75	9.23148	3.49673	0.563471
2019	1A	spring_beauty	0.75	9.23148	3.49673	0.0866025
2019	1A	cutleaf_toothwort	1	9.23148	3.49673	0.1
2019	1A	mayapple	0	9.23148	3.49673	0
2019	1A	trillium	0	9.23148	3.49673	0
2019	1A	trout_lily	5.5	9.23148	3.49673	0.234521
2019	1A	sugar_maple	2.5	9.23148	3.49673	0.158114
2019	1A	beech	0	9.23148	3.49673	0
2019	2A	leek	3.75	9.23148	3.49673	0.193649
2019	2A	squirrel_corn	24.25	9.23148	3.49673	0.492443
2019	2A	spring_beauty	0	9.23148	3.49673	0
2019	2A	cutleaf_toothwort	0	9.23148	3.49673	0
2019	2A	mayapple	0	9.23148	3.49673	0
2019	2A	trillium	0	9.23148	3.49673	0
2019	2A	trout_lily	3	9.23148	3.49673	0.173205
2019	2A	sugar_maple	2	9.23148	3.49673	0.141421
2019	2A	beech	0	9.23148	3.49673	0
2019	3A	leek	41.25	9.23148	3.49673	0.642262
2019	3A	squirrel_corn	0	9.23148	3.49673	0
2019	3A	spring_beauty	5	9.23148	3.49673	0.223607
2019	3A	cutleaf_toothwort	0	9.23148	3.49673	0
2019	3A	mayapple	0	9.23148	3.49673	0
2019	3A	trillium	0	9.23148	3.49673	0
2019	3A	trout_lily	2.5	9.23148	3.49673	0.158114
2019	3A	sugar_maple	0.25	9.23148	3.49673	0.05
2019	3A	beech	0	9.23148	3.49673	0
2019	1B	leek	19.25	9.23148	3.49673	0.438748
2019	1B	squirrel_corn	21.25	9.23148	3.49673	0.460977
2019	1B	spring_beauty	5	9.23148	3.49673	0.223607
2019	1B	cutleaf_toothwort	2.5	9.23148	3.49673	0.158114
2019	1B	mayapple	0	9.23148	3.49673	0
2019	1B	trillium	0	9.23148	3.49673	0
2019	1B	trout_lily	3	9.23148	3.49673	0.173205
2019	1B	sugar_maple	5.25	9.23148	3.49673	0.229129
2019	1B	beech	0	9.23148	3.49673	0
2019	2B	leek	3.5	9.23148	3.49673	0.187083
2019	2B	squirrel_corn	0.5	9.23148	3.49673	0.0707107
2019	2B	spring_beauty	2	9.23148	3.49673	0.141421
2019	2B	cutleaf_toothwort	0	9.23148	3.49673	0
2019	2B	mayapple	0	9.23148	3.49673	0
2019	2B	trillium	0	9.23148	3.49673	0
2019	2B	trout_lily	5.75	9.23148	3.49673	0.239792
2019	2B	sugar_maple	3.75	9.23148	3.49673	0.193649
2019	2B	beech	0	9.23148	3.49673	0
2019	3B	leek	10.5	9.23148	3.49673	0.324037
2019	3B	squirrel_corn	6	9.23148	3.49673	0.244949
2019	3B	spring_beauty	1	9.23148	3.49673	0.1
2019	3B	cutleaf_toothwort	6.75	9.23148	3.49673	0.259808
2019	3B	mayapple	5.5	9.23148	3.49673	0.234521
2019	3B	trillium	1.25	9.23148	3.49673	0.111803
2019	3B	trout_lily	0	9.23148	3.49673	0
2019	3B	sugar_maple	2	9.23148	3.49673	0.141421
2019	3B	beech	0	9.23148	3.49673	0
2020	1A	leek	23.75	7.22685	1.74413	0.48734
2020	1A	squirrel_corn	13.75	7.22685	1.74413	0.37081
2020	1A	spring_beauty	0.5	7.22685	1.74413	0.0707107
2020	1A	cutleaf_toothwort	0	7.22685	1.74413	0
2020	1A	mayapple	2.5	7.22685	1.74413	0.158114
2020	1A	trillium	0	7.22685	1.74413	0
2020	1A	trout_lily	2.25	7.22685	1.74413	0.15
2020	1A	sugar_maple	0	7.22685	1.74413	0
2020	1A	beech	0	7.22685	1.74413	0
2020	2A	leek	2.5	7.22685	1.74413	0.158114
2020	2A	squirrel_corn	12.5	7.22685	1.74413	0.353553
2020	2A	spring_beauty	0	7.22685	1.74413	0
2020	2A	cutleaf_toothwort	0	7.22685	1.74413	0
2020	2A	mayapple	0	7.22685	1.74413	0
2020	2A	trillium	0	7.22685	1.74413	0
2020	2A	trout_lily	0	7.22685	1.74413	0
2020	2A	sugar_maple	0	7.22685	1.74413	0
2020	2A	beech	0	7.22685	1.74413	0
2020	3A	leek	18.75	7.22685	1.74413	0.433013
2020	3A	squirrel_corn	1	7.22685	1.74413	0.1
2020	3A	spring_beauty	1.75	7.22685	1.74413	0.132288
2020	3A	cutleaf_toothwort	0	7.22685	1.74413	0
2020	3A	mayapple	0	7.22685	1.74413	0
2020	3A	trillium	0	7.22685	1.74413	0
2020	3A	trout_lily	1	7.22685	1.74413	0.1
2020	3A	sugar_maple	0	7.22685	1.74413	0
2020	3A	beech	0	7.22685	1.74413	0
2020	1B	leek	9.25	7.22685	1.74413	0.304138
2020	1B	squirrel_corn	7.25	7.22685	1.74413	0.269258
2020	1B	spring_beauty	1.5	7.22685	1.74413	0.122474
2020	1B	cutleaf_toothwort	0.5	7.22685	1.74413	0.0707107
2020	1B	mayapple	0	7.22685	1.74413	0
2020	1B	trillium	0	7.22685	1.74413	0
2020	1B	trout_lily	3	7.22685	1.74413	0.173205
2020	1B	sugar_maple	0	7.22685	1.74413	0
2020	1B	beech	0	7.22685	1.74413	0
2020	2B	leek	5	7.22685	1.74413	0.223607
2020	2B	squirrel_corn	0.5	7.22685	1.74413	0.0707107
2020	2B	spring_beauty	0.5	7.22685	1.74413	0.0707107
2020	2B	cutleaf_toothwort	0	7.22685	1.74413	0
2020	2B	mayapple	0	7.22685	1.74413	0
2020	2B	trillium	0	7.22685	1.74413	0
2020	2B	trout_lily	1.5	7.22685	1.74413	0.122474
2020	2B	sugar_maple	0	7.22685	1.74413	0
2020	2B	beech	0	7.22685	1.74413	0
2020	3B	leek	31.25	7.22685	1.74413	0.559017
2020	3B	squirrel_corn	4.25	7.22685	1.74413	0.206155
2020	3B	spring_beauty	0.5	7.22685	1.74413	0.0707107
2020	3B	cutleaf_toothwort	4.25	7.22685	1.74413	0.206155
2020	3B	mayapple	7	7.22685	1.74413	0.264575
2020	3B	trillium	0.5	7.22685	1.74413	0.0707107
2020	3B	trout_lily	0	7.22685	1.74413	0
2020	3B	sugar_maple	0	7.22685	1.74413	0
2020	3B	beech	0	7.22685	1.74413	0
2021	1A	leek	17.5	11.5602	0.829733	0.41833
2021	1A	squirrel_corn	8.75	11.5602	0.829733	0.295804
2021	1A	spring_beauty	0	11.5602	0.829733	0
2021	1A	cutleaf_toothwort	3	11.5602	0.829733	0.173205
2021	1A	mayapple	0	11.5602	0.829733	0
2021	1A	trillium	0	11.5602	0.829733	0
2021	1A	trout_lily	1.75	11.5602	0.829733	0.132288
2021	1A	sugar_maple	0	11.5602	0.829733	0
2021	1A	beech	0	11.5602	0.829733	0
2021	2A	leek	2.5	11.5602	0.829733	0.158114
2021	2A	squirrel_corn	15.5	11.5602	0.829733	0.3937
2021	2A	spring_beauty	0	11.5602	0.829733	0
2021	2A	cutleaf_toothwort	0	11.5602	0.829733	0
2021	2A	mayapple	0	11.5602	0.829733	0
2021	2A	trillium	0	11.5602	0.829733	0
2021	2A	trout_lily	0	11.5602	0.829733	0
2021	2A	sugar_maple	0	11.5602	0.829733	0
2021	2A	beech	0	11.5602	0.829733	0
2021	3A	leek	30	11.5602	0.829733	0.547723
2021	3A	squirrel_corn	0.5	11.5602	0.829733	0.0707107
2021	3A	spring_beauty	1	11.5602	0.829733	0.1
2021	3A	cutleaf_toothwort	1	11.5602	0.829733	0.1
2021	3A	mayapple	0	11.5602	0.829733	0
2021	3A	trillium	0	11.5602	0.829733	0
2021	3A	trout_lily	3.5	11.5602	0.829733	0.187083
2021	3A	sugar_maple	0	11.5602	0.829733	0
2021	3A	beech	0	11.5602	0.829733	0
2021	1B	leek	18.75	11.5602	0.829733	0.433013
2021	1B	squirrel_corn	6.75	11.5602	0.829733	0.259808
2021	1B	spring_beauty	1	11.5602	0.829733	0.1
2021	1B	cutleaf_toothwort	0	11.5602	0.829733	0
2021	1B	mayapple	0	11.5602	0.829733	0
2021	1B	trillium	0	11.5602	0.829733	0
2021	1B	trout_lily	0	11.5602	0.829733	0
2021	1B	sugar_maple	0	11.5602	0.829733	0
2021	1B	beech	0	11.5602	0.829733	0
2021	2B	leek	5.5	11.5602	0.829733	0.234521
2021	2B	squirrel_corn	0.5	11.5602	0.829733	0.0707107
2021	2B	spring_beauty	0	11.5602	0.829733	0
2021	2B	cutleaf_toothwort	0	11.5602	0.829733	0
2021	2B	mayapple	0	11.5602	0.829733	0
2021	2B	trillium	0	11.5602	0.829733	0
2021	2B	trout_lily	2.5	11.5602	0.829733	0.158114
2021	2B	sugar_maple	0	11.5602	0.829733	0
2021	2B	beech	0	11.5602	0.829733	0
2021	3B	leek	37.5	11.5602	0.829733	0.612372
2021	3B	squirrel_corn	20	11.5602	0.829733	0.447214
2021	3B	spring_beauty	0.5	11.5602	0.829733	0.0707107
2021	3B	cutleaf_toothwort	3	11.5602	0.829733	0.173205
2021	3B	mayapple	11.25	11.5602	0.829733	0.33541
2021	3B	trillium	3.75	11.5602	0.829733	0.193649
2021	3B	trout_lily	0	11.5602	0.829733	0
2021	3B	sugar_maple	0	11.5602	0.829733	0
2021	3B	beech	0	11.5602	0.829733	0
2022	1A	leek	18.75	7.39352	2.26907	0.433013
2022	1A	squirrel_corn	3.75	7.39352	2.26907	0.193649
2022	1A	spring_beauty	0.5	7.39352	2.26907	0.0707107
2022	1A	cutleaf_toothwort	0.5	7.39352	2.26907	0.0707107
2022	1A	mayapple	0	7.39352	2.26907	0
2022	1A	trillium	0	7.39352	2.26907	0
2022	1A	trout_lily	1.25	7.39352	2.26907	0.111803
2022	1A	sugar_maple	0	7.39352	2.26907	0
2022	1A	beech	0	7.39352	2.26907	0
2022	2A	leek	6.25	7.39352	2.26907	0.25
2022	2A	squirrel_corn	20	7.39352	2.26907	0.447214
2022	2A	spring_beauty	0	7.39352	2.26907	0
2022	2A	cutleaf_toothwort	0	7.39352	2.26907	0
2022	2A	mayapple	0	7.39352	2.26907	0
2022	2A	trillium	0	7.39352	2.26907	0
2022	2A	trout_lily	1.25	7.39352	2.26907	0.111803
2022	2A	sugar_maple	0	7.39352	2.26907	0
2022	2A	beech	0	7.39352	2.26907	0
2022	3A	leek	28.75	7.39352	2.26907	0.53619
2022	3A	squirrel_corn	0.5	7.39352	2.26907	0.0707107
2022	3A	spring_beauty	1	7.39352	2.26907	0.1
2022	3A	cutleaf_toothwort	0.75	7.39352	2.26907	0.0866025
2022	3A	mayapple	0	7.39352	2.26907	0
2022	3A	trillium	0	7.39352	2.26907	0
2022	3A	trout_lily	1.25	7.39352	2.26907	0.111803
2022	3A	sugar_maple	0	7.39352	2.26907	0
2022	3A	beech	0	7.39352	2.26907	0
2022	1B	leek	13.75	7.39352	2.26907	0.37081
2022	1B	squirrel_corn	14.25	7.39352	2.26907	0.377492
2022	1B	spring_beauty	4.5	7.39352	2.26907	0.212132
2022	1B	cutleaf_toothwort	0.25	7.39352	2.26907	0.05
2022	1B	mayapple	0	7.39352	2.26907	0
2022	1B	trillium	0	7.39352	2.26907	0
2022	1B	trout_lily	1.25	7.39352	2.26907	0.111803
2022	1B	sugar_maple	0	7.39352	2.26907	0
2022	1B	beech	0	7.39352	2.26907	0
2022	2B	leek	3.75	7.39352	2.26907	0.193649
2022	2B	squirrel_corn	1.5	7.39352	2.26907	0.122474
2022	2B	spring_beauty	0	7.39352	2.26907	0
2022	2B	cutleaf_toothwort	0	7.39352	2.26907	0
2022	2B	mayapple	0	7.39352	2.26907	0
2022	2B	trillium	0	7.39352	2.26907	0
2022	2B	trout_lily	1.75	7.39352	2.26907	0.132288
2022	2B	sugar_maple	0	7.39352	2.26907	0
2022	2B	beech	0	7.39352	2.26907	0
2022	3B	leek	38.75	7.39352	2.26907	0.622495
2022	3B	squirrel_corn	5	7.39352	2.26907	0.223607
2022	3B	spring_beauty	1	7.39352	2.26907	0.1
2022	3B	cutleaf_toothwort	3	7.39352	2.26907	0.173205
2022	3B	mayapple	23.75	7.39352	2.26907	0.48734
2022	3B	trillium	1.25	7.39352	2.26907	0.111803
2022	3B	trout_lily	0	7.39352	2.26907	0
2022	3B	sugar_maple	0	7.39352	2.26907	0
2022	3B	beech	0	7.39352	2.26907	0
